# Supplementary material for: Identification and Functional Insights of Knickkopf Genes in the Larval Cuticle of Leptinotarsa decemlineata
Source: Insects. 2024 Aug 19;15(8):623. doi: 10.3390/insects15080623 (PMC11354708; doi:10.3390/insects15080623)
Supplement: Supplementary file 1 [file insects-15-00623-s001.zip]

Archive with 2 entries (2 files):
- insects-3157294 Supplementary 1.pdf
- insects-3157294 Supplementary 2.xlsx
