# Supplementary material for: Identification and Functional Insights of Knickkopf Genes in the Larval Cuticle of Leptinotarsa decemlineata
Source: Insects. 2024 Aug 19;15(8):623. doi: 10.3390/insects15080623 (PMC11354708; doi:10.3390/insects15080623)
Supplement: Supplementary file 1 [file insects-15-00623-s001.zip › insects-3157294 Supplementary 2.xlsx]

## Sheet: Table S3 and Table S4
	Table S3. Significance analysis of LdKnk-family gene expression across developmental stages using One-way ANOVA and Tukey-Kramer test.
	Gene Name	Comparison	Mean Difference	95% Confidence Interval	Summary	Adjusted P Value
	LdKnk	Egg vs 1LD0	0.9339	0.09914 to 1.769	*	0.013
		Egg vs 1LD1	0.3228	-0.5119 to 1.158	ns	0.9989
		Egg vs 1LD2	-0.3991	-1.234 to 0.4356	ns	0.9804
		Egg vs 2LD0	0.2995	-0.5353 to 1.134	ns	0.9997
		Egg vs 2LD1	-0.7396	-1.574 to 0.09516	ns	0.1534
		Egg vs 2LD2	-1.104	-1.939 to -0.2696	***	0.001
		Egg vs 3LD0	0.6855	-0.1492 to 1.520	ns	0.2633
		Egg vs 3LD1	-0.4235	-1.258 to 0.4112	ns	0.962
		Egg vs 3LD2	-0.7121	-1.547 to 0.1226	ns	0.2038
		Egg vs 4LH0	0.6765	-0.1582 to 1.511	ns	0.2856
		Egg vs 4LH12	-0.1046	-0.9394 to 0.7301	ns	>0.9999
		Egg vs 4LH24	0.6629	-0.1718 to 1.498	ns	0.3218
		Egg vs 4L36H	0.69	-0.1447 to 1.525	ns	0.2525
		Egg vs 4LH48	0.5653	-0.2694 to 1.400	ns	0.6346
		Egg vs 4LH60	0.505	-0.3297 to 1.340	ns	0.8181
		Egg vs 4LH72	0.7132	-0.1215 to 1.548	ns	0.2016
		Egg vs 4LH80	0.624	-0.2107 to 1.459	ns	0.4382
		Egg vs 4LH84	0.4216	-0.4131 to 1.256	ns	0.9639
		Egg vs W	0.4683	-0.3664 to 1.303	ns	0.9002
		Egg vs PPD1	0.2522	-0.5825 to 1.087	ns	>0.9999
		Egg vs PPD2	-1.268	-2.103 to -0.4336	****	<0.0001
		Egg vs PPD3	-5.688	-6.523 to -4.854	****	<0.0001
		Egg vs PD1	0.9303	0.09556 to 1.765	*	0.0137
		Egg vs PD2	1.204	0.3688 to 2.038	***	0.0002
		Egg vs PD3	-9.484	-10.32 to -8.649	****	<0.0001
		Egg vs PD4	-6.959	-7.794 to -6.124	****	<0.0001
		Egg vs PD5	-2.418	-3.252 to -1.583	****	<0.0001
		1LD0 vs 1LD1	-0.6111	-1.446 to 0.2237	ns	0.4804
		1LD0 vs 1LD2	-1.333	-2.168 to -0.4982	****	<0.0001
		1LD0 vs 2LD0	-0.6344	-1.469 to 0.2003	ns	0.4055
		1LD0 vs 2LD1	-1.673	-2.508 to -0.8387	****	<0.0001
		1LD0 vs 2LD2	-2.038	-2.873 to -1.203	****	<0.0001
		1LD0 vs 3LD0	-0.2484	-1.083 to 0.5863	ns	>0.9999
		1LD0 vs 3LD1	-1.357	-2.192 to -0.5227	****	<0.0001
		1LD0 vs 3LD2	-1.646	-2.481 to -0.8112	****	<0.0001
		1LD0 vs 4LH0	-0.2573	-1.092 to 0.5774	ns	>0.9999
		1LD0 vs 4LH12	-1.038	-1.873 to -0.2038	**	0.0027
		1LD0 vs 4LH24	-0.2709	-1.106 to 0.5638	ns	>0.9999
		1LD0 vs 4L36H	-0.2439	-1.079 to 0.5908	ns	>0.9999
		1LD0 vs 4LH48	-0.3686	-1.203 to 0.4661	ns	0.9927
		1LD0 vs 4LH60	-0.4288	-1.264 to 0.4059	ns	0.9568
		1LD0 vs 4LH72	-0.2207	-1.055 to 0.6141	ns	>0.9999
		1LD0 vs 4LH80	-0.3098	-1.145 to 0.5249	ns	0.9994
		1LD0 vs 4LH84	-0.5123	-1.347 to 0.3224	ns	0.7988
		1LD0 vs W	-0.4656	-1.300 to 0.3692	ns	0.9051
		1LD0 vs PPD1	-0.6817	-1.516 to 0.1531	ns	0.2727
		1LD0 vs PPD2	-2.202	-3.037 to -1.367	****	<0.0001
		1LD0 vs PPD3	-6.622	-7.457 to -5.788	****	<0.0001
		1LD0 vs PD1	-0.003576	-0.8383 to 0.8311	ns	>0.9999
		1LD0 vs PD2	0.2697	-0.5650 to 1.104	ns	>0.9999
		1LD0 vs PD3	-10.42	-11.25 to -9.583	****	<0.0001
		1LD0 vs PD4	-7.893	-8.728 to -7.058	****	<0.0001
		1LD0 vs PD5	-3.352	-4.186 to -2.517	****	<0.0001
		1LD1 vs 1LD2	-0.7219	-1.557 to 0.1128	ns	0.1846
		1LD1 vs 2LD0	-0.02333	-0.8581 to 0.8114	ns	>0.9999
		1LD1 vs 2LD1	-1.062	-1.897 to -0.2276	**	0.0019
		1LD1 vs 2LD2	-1.427	-2.262 to -0.5924	****	<0.0001
		1LD1 vs 3LD0	0.3627	-0.4720 to 1.197	ns	0.9941
		1LD1 vs 3LD1	-0.7463	-1.581 to 0.08840	ns	0.1427
		1LD1 vs 3LD2	-1.035	-1.870 to -0.2002	**	0.0029
		1LD1 vs 4LH0	0.3537	-0.4810 to 1.188	ns	0.9958
		1LD1 vs 4LH12	-0.4274	-1.262 to 0.4073	ns	0.9582
		1LD1 vs 4LH24	0.3401	-0.4946 to 1.175	ns	0.9976
		1LD1 vs 4L36H	0.3672	-0.4675 to 1.202	ns	0.9931
		1LD1 vs 4LH48	0.2425	-0.5922 to 1.077	ns	>0.9999
		1LD1 vs 4LH60	0.1822	-0.6525 to 1.017	ns	>0.9999
		1LD1 vs 4LH72	0.3904	-0.4443 to 1.225	ns	0.9849
		1LD1 vs 4LH80	0.3012	-0.5335 to 1.136	ns	0.9996
		1LD1 vs 4LH84	0.09878	-0.7359 to 0.9335	ns	>0.9999
		1LD1 vs W	0.1455	-0.6892 to 0.9802	ns	>0.9999
		1LD1 vs PPD1	-0.0706	-0.9053 to 0.7641	ns	>0.9999
		1LD1 vs PPD2	-1.591	-2.426 to -0.7564	****	<0.0001
		1LD1 vs PPD3	-6.011	-6.846 to -5.176	****	<0.0001
		1LD1 vs PD1	0.6075	-0.2272 to 1.442	ns	0.4923
		1LD1 vs PD2	0.8808	0.04603 to 1.715	*	0.0273
		1LD1 vs PD3	-9.807	-10.64 to -8.972	****	<0.0001
		1LD1 vs PD4	-7.282	-8.117 to -6.447	****	<0.0001
		1LD1 vs PD5	-2.741	-3.575 to -1.906	****	<0.0001
		1LD2 vs 2LD0	0.6986	-0.1362 to 1.533	ns	0.2327
		1LD2 vs 2LD1	-0.3405	-1.175 to 0.4943	ns	0.9976
		1LD2 vs 2LD2	-0.7052	-1.540 to 0.1295	ns	0.2182
		1LD2 vs 3LD0	1.085	0.2499 to 1.919	**	0.0013
		1LD2 vs 3LD1	-0.02443	-0.8592 to 0.8103	ns	>0.9999
		1LD2 vs 3LD2	-0.313	-1.148 to 0.5217	ns	0.9993
		1LD2 vs 4LH0	1.076	0.2409 to 1.910	**	0.0015
		1LD2 vs 4LH12	0.2945	-0.5403 to 1.129	ns	0.9998
		1LD2 vs 4LH24	1.062	0.2273 to 1.897	**	0.0019
		1LD2 vs 4L36H	1.089	0.2544 to 1.924	**	0.0012
		1LD2 vs 4LH48	0.9644	0.1297 to 1.799	**	0.0083
		1LD2 vs 4LH60	0.9041	0.06941 to 1.739	*	0.0198
		1LD2 vs 4LH72	1.112	0.2776 to 1.947	***	0.0008
		1LD2 vs 4LH80	1.023	0.1884 to 1.858	**	0.0034
		1LD2 vs 4LH84	0.8207	-0.01405 to 1.655	ns	0.0597
		1LD2 vs W	0.8674	0.03267 to 1.702	*	0.0326
		1LD2 vs PPD1	0.6513	-0.1834 to 1.486	ns	0.3547
		1LD2 vs PPD2	-0.8692	-1.704 to -0.03450	*	0.0318
		1LD2 vs PPD3	-5.289	-6.124 to -4.455	****	<0.0001
		1LD2 vs PD1	1.329	0.4947 to 2.164	****	<0.0001
		1LD2 vs PD2	1.603	0.7679 to 2.437	****	<0.0001
		1LD2 vs PD3	-9.085	-9.920 to -8.250	****	<0.0001
		1LD2 vs PD4	-6.56	-7.395 to -5.725	****	<0.0001
		1LD2 vs PD5	-2.019	-2.853 to -1.184	****	<0.0001
		2LD0 vs 2LD1	-1.039	-1.874 to -0.2043	**	0.0027
		2LD0 vs 2LD2	-1.404	-2.239 to -0.5691	****	<0.0001
		2LD0 vs 3LD0	0.386	-0.4487 to 1.221	ns	0.9869
		2LD0 vs 3LD1	-0.723	-1.558 to 0.1117	ns	0.1825
		2LD0 vs 3LD2	-1.012	-1.846 to -0.1768	**	0.0041
		2LD0 vs 4LH0	0.3771	-0.4577 to 1.212	ns	0.9902
		2LD0 vs 4LH12	-0.4041	-1.239 to 0.4306	ns	0.9774
		2LD0 vs 4LH24	0.3634	-0.4713 to 1.198	ns	0.994
		2LD0 vs 4L36H	0.3905	-0.4442 to 1.225	ns	0.9849
		2LD0 vs 4LH48	0.2658	-0.5689 to 1.101	ns	>0.9999
		2LD0 vs 4LH60	0.2056	-0.6292 to 1.040	ns	>0.9999
		2LD0 vs 4LH72	0.4137	-0.4210 to 1.248	ns	0.9705
		2LD0 vs 4LH80	0.3246	-0.5102 to 1.159	ns	0.9988
		2LD0 vs 4LH84	0.1221	-0.7126 to 0.9568	ns	>0.9999
		2LD0 vs W	0.1688	-0.6659 to 1.004	ns	>0.9999
		2LD0 vs PPD1	-0.04727	-0.8820 to 0.7875	ns	>0.9999
		2LD0 vs PPD2	-1.568	-2.403 to -0.7331	****	<0.0001
		2LD0 vs PPD3	-5.988	-6.823 to -5.153	****	<0.0001
		2LD0 vs PD1	0.6308	-0.2039 to 1.466	ns	0.4167
		2LD0 vs PD2	0.9041	0.06936 to 1.739	*	0.0198
		2LD0 vs PD3	-9.783	-10.62 to -8.949	****	<0.0001
		2LD0 vs PD4	-7.259	-8.093 to -6.424	****	<0.0001
		2LD0 vs PD5	-2.717	-3.552 to -1.883	****	<0.0001
		2LD1 vs 2LD2	-0.3648	-1.199 to 0.4700	ns	0.9937
		2LD1 vs 3LD0	1.425	0.5903 to 2.260	****	<0.0001
		2LD1 vs 3LD1	0.316	-0.5187 to 1.151	ns	0.9992
		2LD1 vs 3LD2	0.02746	-0.8073 to 0.8622	ns	>0.9999
		2LD1 vs 4LH0	1.416	0.5814 to 2.251	****	<0.0001
		2LD1 vs 4LH12	0.6349	-0.1998 to 1.470	ns	0.4039
		2LD1 vs 4LH24	1.402	0.5678 to 2.237	****	<0.0001
		2LD1 vs 4L36H	1.43	0.5948 to 2.264	****	<0.0001
		2LD1 vs 4LH48	1.305	0.4701 to 2.140	****	<0.0001
		2LD1 vs 4LH60	1.245	0.4099 to 2.079	****	<0.0001
		2LD1 vs 4LH72	1.453	0.6180 to 2.287	****	<0.0001
		2LD1 vs 4LH80	1.364	0.5289 to 2.198	****	<0.0001
		2LD1 vs 4LH84	1.161	0.3264 to 1.996	***	0.0004
		2LD1 vs W	1.208	0.3731 to 2.043	***	0.0002
		2LD1 vs PPD1	0.9918	0.1570 to 1.826	**	0.0055
		2LD1 vs PPD2	-0.5288	-1.363 to 0.3060	ns	0.7515
		2LD1 vs PPD3	-4.949	-5.784 to -4.114	****	<0.0001
		2LD1 vs PD1	1.67	0.8351 to 2.505	****	<0.0001
		2LD1 vs PD2	1.943	1.108 to 2.778	****	<0.0001
		2LD1 vs PD3	-8.744	-9.579 to -7.910	****	<0.0001
		2LD1 vs PD4	-6.219	-7.054 to -5.385	****	<0.0001
		2LD1 vs PD5	-1.678	-2.513 to -0.8435	****	<0.0001
		2LD2 vs 3LD0	1.79	0.9551 to 2.625	****	<0.0001
		2LD2 vs 3LD1	0.6808	-0.1539 to 1.516	ns	0.2748
		2LD2 vs 3LD2	0.3922	-0.4425 to 1.227	ns	0.9841
		2LD2 vs 4LH0	1.781	0.9461 to 2.616	****	<0.0001
		2LD2 vs 4LH12	0.9997	0.1650 to 1.834	**	0.0049
		2LD2 vs 4LH24	1.767	0.9325 to 2.602	****	<0.0001
		2LD2 vs 4L36H	1.794	0.9596 to 2.629	****	<0.0001
		2LD2 vs 4LH48	1.67	0.8349 to 2.504	****	<0.0001
		2LD2 vs 4LH60	1.609	0.7746 to 2.444	****	<0.0001
		2LD2 vs 4LH72	1.818	0.9828 to 2.652	****	<0.0001
		2LD2 vs 4LH80	1.728	0.8936 to 2.563	****	<0.0001
		2LD2 vs 4LH84	1.526	0.6912 to 2.361	****	<0.0001
		2LD2 vs W	1.573	0.7379 to 2.407	****	<0.0001
		2LD2 vs PPD1	1.357	0.5218 to 2.191	****	<0.0001
		2LD2 vs PPD2	-0.164	-0.9987 to 0.6707	ns	>0.9999
		2LD2 vs PPD3	-4.584	-5.419 to -3.749	****	<0.0001
		2LD2 vs PD1	2.035	1.200 to 2.869	****	<0.0001
		2LD2 vs PD2	2.308	1.473 to 3.143	****	<0.0001
		2LD2 vs PD3	-8.38	-9.214 to -7.545	****	<0.0001
		2LD2 vs PD4	-5.855	-6.689 to -5.020	****	<0.0001
		2LD2 vs PD5	-1.313	-2.148 to -0.4787	****	<0.0001
		3LD0 vs 3LD1	-1.109	-1.944 to -0.2743	***	0.0009
		3LD0 vs 3LD2	-1.398	-2.232 to -0.5629	****	<0.0001
		3LD0 vs 4LH0	-0.008947	-0.8437 to 0.8258	ns	>0.9999
		3LD0 vs 4LH12	-0.7901	-1.625 to 0.04460	ns	0.0867
		3LD0 vs 4LH24	-0.02257	-0.8573 to 0.8122	ns	>0.9999
		3LD0 vs 4L36H	0.004493	-0.8302 to 0.8392	ns	>0.9999
		3LD0 vs 4LH48	-0.1202	-0.9549 to 0.7145	ns	>0.9999
		3LD0 vs 4LH60	-0.1805	-1.015 to 0.6543	ns	>0.9999
		3LD0 vs 4LH72	0.02773	-0.8070 to 0.8624	ns	>0.9999
		3LD0 vs 4LH80	-0.06146	-0.8962 to 0.7733	ns	>0.9999
		3LD0 vs 4LH84	-0.2639	-1.099 to 0.5708	ns	>0.9999
		3LD0 vs W	-0.2172	-1.052 to 0.6175	ns	>0.9999
		3LD0 vs PPD1	-0.4333	-1.268 to 0.4014	ns	0.9519
		3LD0 vs PPD2	-1.954	-2.789 to -1.119	****	<0.0001
		3LD0 vs PPD3	-6.374	-7.209 to -5.539	****	<0.0001
		3LD0 vs PD1	0.2448	-0.5899 to 1.080	ns	>0.9999
		3LD0 vs PD2	0.5181	-0.3167 to 1.353	ns	0.7827
		3LD0 vs PD3	-10.17	-11.00 to -9.335	****	<0.0001
		3LD0 vs PD4	-7.645	-8.479 to -6.810	****	<0.0001
		3LD0 vs PD5	-3.103	-3.938 to -2.269	****	<0.0001
		3LD1 vs 3LD2	-0.2886	-1.123 to 0.5462	ns	0.9998
		3LD1 vs 4LH0	1.1	0.2653 to 1.935	**	0.001
		3LD1 vs 4LH12	0.3189	-0.5158 to 1.154	ns	0.9991
		3LD1 vs 4LH24	1.086	0.2517 to 1.921	**	0.0013
		3LD1 vs 4L36H	1.114	0.2788 to 1.948	***	0.0008
		3LD1 vs 4LH48	0.9888	0.1541 to 1.824	**	0.0058
		3LD1 vs 4LH60	0.9286	0.09384 to 1.763	*	0.014
		3LD1 vs 4LH72	1.137	0.3020 to 1.971	***	0.0006
		3LD1 vs 4LH80	1.048	0.2128 to 1.882	**	0.0023
		3LD1 vs 4LH84	0.8451	0.01039 to 1.680	*	0.0437
		3LD1 vs W	0.8918	0.05710 to 1.727	*	0.0234
		3LD1 vs PPD1	0.6757	-0.1590 to 1.510	ns	0.2877
		3LD1 vs PPD2	-0.8448	-1.680 to -0.01007	*	0.0439
		3LD1 vs PPD3	-5.265	-6.100 to -4.430	****	<0.0001
		3LD1 vs PD1	1.354	0.5191 to 2.189	****	<0.0001
		3LD1 vs PD2	1.627	0.7924 to 2.462	****	<0.0001
		3LD1 vs PD3	-9.06	-9.895 to -8.226	****	<0.0001
		3LD1 vs PD4	-6.536	-7.370 to -5.701	****	<0.0001
		3LD1 vs PD5	-1.994	-2.829 to -1.160	****	<0.0001
		3LD2 vs 4LH0	1.389	0.5539 to 2.223	****	<0.0001
		3LD2 vs 4LH12	0.6075	-0.2273 to 1.442	ns	0.4924
		3LD2 vs 4LH24	1.375	0.5403 to 2.210	****	<0.0001
		3LD2 vs 4L36H	1.402	0.5674 to 2.237	****	<0.0001
		3LD2 vs 4LH48	1.277	0.4427 to 2.112	****	<0.0001
		3LD2 vs 4LH60	1.217	0.3824 to 2.052	***	0.0001
		3LD2 vs 4LH72	1.425	0.5906 to 2.260	****	<0.0001
		3LD2 vs 4LH80	1.336	0.5014 to 2.171	****	<0.0001
		3LD2 vs 4LH84	1.134	0.2990 to 1.968	***	0.0006
		3LD2 vs W	1.18	0.3457 to 2.015	***	0.0003
		3LD2 vs PPD1	0.9643	0.1296 to 1.799	**	0.0083
		3LD2 vs PPD2	-0.5562	-1.391 to 0.2785	ns	0.6647
		3LD2 vs PPD3	-4.976	-5.811 to -4.142	****	<0.0001
		3LD2 vs PD1	1.642	0.8077 to 2.477	****	<0.0001
		3LD2 vs PD2	1.916	1.081 to 2.750	****	<0.0001
		3LD2 vs PD3	-8.772	-9.607 to -7.937	****	<0.0001
		3LD2 vs PD4	-6.247	-7.082 to -5.412	****	<0.0001
		3LD2 vs PD5	-1.706	-2.540 to -0.8709	****	<0.0001
		4LH0 vs 4LH12	-0.7812	-1.616 to 0.05355	ns	0.0963
		4LH0 vs 4LH24	-0.01362	-0.8483 to 0.8211	ns	>0.9999
		4LH0 vs 4L36H	0.01344	-0.8213 to 0.8482	ns	>0.9999
		4LH0 vs 4LH48	-0.1113	-0.9460 to 0.7235	ns	>0.9999
		4LH0 vs 4LH60	-0.1715	-1.006 to 0.6632	ns	>0.9999
		4LH0 vs 4LH72	0.03667	-0.7981 to 0.8714	ns	>0.9999
		4LH0 vs 4LH80	-0.05251	-0.8872 to 0.7822	ns	>0.9999
		4LH0 vs 4LH84	-0.255	-1.090 to 0.5798	ns	>0.9999
		4LH0 vs W	-0.2082	-1.043 to 0.6265	ns	>0.9999
		4LH0 vs PPD1	-0.4243	-1.259 to 0.4104	ns	0.9613
		4LH0 vs PPD2	-1.945	-2.780 to -1.110	****	<0.0001
		4LH0 vs PPD3	-6.365	-7.200 to -5.530	****	<0.0001
		4LH0 vs PD1	0.2537	-0.5810 to 1.088	ns	>0.9999
		4LH0 vs PD2	0.527	-0.3077 to 1.362	ns	0.7567
		4LH0 vs PD3	-10.16	-11.00 to -9.326	****	<0.0001
		4LH0 vs PD4	-7.636	-8.470 to -6.801	****	<0.0001
		4LH0 vs PD5	-3.094	-3.929 to -2.260	****	<0.0001
		4LH12 vs 4LH24	0.7675	-0.06717 to 1.602	ns	0.1127
		4LH12 vs 4L36H	0.7946	-0.04011 to 1.629	ns	0.0821
		4LH12 vs 4LH48	0.6699	-0.1648 to 1.505	ns	0.3029
		4LH12 vs 4LH60	0.6097	-0.2251 to 1.444	ns	0.4851
		4LH12 vs 4LH72	0.8178	-0.01688 to 1.653	ns	0.0619
		4LH12 vs 4LH80	0.7287	-0.1061 to 1.563	ns	0.1722
		4LH12 vs 4LH84	0.5262	-0.3085 to 1.361	ns	0.7591
		4LH12 vs W	0.5729	-0.2618 to 1.408	ns	0.6089
		4LH12 vs PPD1	0.3568	-0.4779 to 1.192	ns	0.9953
		4LH12 vs PPD2	-1.164	-1.998 to -0.3290	***	0.0004
		4LH12 vs PPD3	-5.584	-6.418 to -4.749	****	<0.0001
		4LH12 vs PD1	1.035	0.2002 to 1.870	**	0.0029
		4LH12 vs PD2	1.308	0.4735 to 2.143	****	<0.0001
		4LH12 vs PD3	-9.379	-10.21 to -8.545	****	<0.0001
		4LH12 vs PD4	-6.854	-7.689 to -6.020	****	<0.0001
		4LH12 vs PD5	-2.313	-3.148 to -1.478	****	<0.0001
		4LH24 vs 4L36H	0.02706	-0.8077 to 0.8618	ns	>0.9999
		4LH24 vs 4LH48	-0.09763	-0.9324 to 0.7371	ns	>0.9999
		4LH24 vs 4LH60	-0.1579	-0.9926 to 0.6768	ns	>0.9999
		4LH24 vs 4LH72	0.0503	-0.7844 to 0.8850	ns	>0.9999
		4LH24 vs 4LH80	-0.03889	-0.8736 to 0.7958	ns	>0.9999
		4LH24 vs 4LH84	-0.2413	-1.076 to 0.5934	ns	>0.9999
		4LH24 vs W	-0.1946	-1.029 to 0.6401	ns	>0.9999
		4LH24 vs PPD1	-0.4107	-1.245 to 0.4240	ns	0.9728
		4LH24 vs PPD2	-1.931	-2.766 to -1.097	****	<0.0001
		4LH24 vs PPD3	-6.351	-7.186 to -5.517	****	<0.0001
		4LH24 vs PD1	0.2674	-0.5674 to 1.102	ns	>0.9999
		4LH24 vs PD2	0.5406	-0.2941 to 1.375	ns	0.715
		4LH24 vs PD3	-10.15	-10.98 to -9.312	****	<0.0001
		4LH24 vs PD4	-7.622	-8.457 to -6.787	****	<0.0001
		4LH24 vs PD5	-3.081	-3.915 to -2.246	****	<0.0001
		4L36H vs 4LH48	-0.1247	-0.9594 to 0.7100	ns	>0.9999
		4L36H vs 4LH60	-0.1849	-1.020 to 0.6498	ns	>0.9999
		4L36H vs 4LH72	0.02323	-0.8115 to 0.8580	ns	>0.9999
		4L36H vs 4LH80	-0.06595	-0.9007 to 0.7688	ns	>0.9999
		4L36H vs 4LH84	-0.2684	-1.103 to 0.5663	ns	>0.9999
		4L36H vs W	-0.2217	-1.056 to 0.6130	ns	>0.9999
		4L36H vs PPD1	-0.4378	-1.273 to 0.3969	ns	0.9467
		4L36H vs PPD2	-1.958	-2.793 to -1.124	****	<0.0001
		4L36H vs PPD3	-6.378	-7.213 to -5.544	****	<0.0001
		4L36H vs PD1	0.2403	-0.5944 to 1.075	ns	>0.9999
		4L36H vs PD2	0.5136	-0.3211 to 1.348	ns	0.7952
		4L36H vs PD3	-10.17	-11.01 to -9.339	****	<0.0001
		4L36H vs PD4	-7.649	-8.484 to -6.814	****	<0.0001
		4L36H vs PD5	-3.108	-3.942 to -2.273	****	<0.0001
		4LH48 vs 4LH60	-0.06025	-0.8950 to 0.7745	ns	>0.9999
		4LH48 vs 4LH72	0.1479	-0.6868 to 0.9826	ns	>0.9999
		4LH48 vs 4LH80	0.05874	-0.7760 to 0.8935	ns	>0.9999
		4LH48 vs 4LH84	-0.1437	-0.9784 to 0.6910	ns	>0.9999
		4LH48 vs W	-0.09699	-0.9317 to 0.7377	ns	>0.9999
		4LH48 vs PPD1	-0.3131	-1.148 to 0.5216	ns	0.9993
		4LH48 vs PPD2	-1.834	-2.668 to -0.9989	****	<0.0001
		4LH48 vs PPD3	-6.254	-7.088 to -5.419	****	<0.0001
		4LH48 vs PD1	0.365	-0.4697 to 1.200	ns	0.9936
		4LH48 vs PD2	0.6383	-0.1965 to 1.473	ns	0.3936
		4LH48 vs PD3	-10.05	-10.88 to -9.214	****	<0.0001
		4LH48 vs PD4	-7.524	-8.359 to -6.690	****	<0.0001
		4LH48 vs PD5	-2.983	-3.818 to -2.148	****	<0.0001
		4LH60 vs 4LH72	0.2082	-0.6265 to 1.043	ns	>0.9999
		4LH60 vs 4LH80	0.119	-0.7157 to 0.9537	ns	>0.9999
		4LH60 vs 4LH84	-0.08345	-0.9182 to 0.7513	ns	>0.9999
		4LH60 vs W	-0.03674	-0.8715 to 0.7980	ns	>0.9999
		4LH60 vs PPD1	-0.2528	-1.088 to 0.5819	ns	>0.9999
		4LH60 vs PPD2	-1.773	-2.608 to -0.9386	****	<0.0001
		4LH60 vs PPD3	-6.193	-7.028 to -5.359	****	<0.0001
		4LH60 vs PD1	0.4253	-0.4095 to 1.260	ns	0.9604
		4LH60 vs PD2	0.6985	-0.1362 to 1.533	ns	0.2328
		4LH60 vs PD3	-9.989	-10.82 to -9.154	****	<0.0001
		4LH60 vs PD4	-7.464	-8.299 to -6.629	****	<0.0001
		4LH60 vs PD5	-2.923	-3.758 to -2.088	****	<0.0001
		4LH72 vs 4LH80	-0.08919	-0.9239 to 0.7455	ns	>0.9999
		4LH72 vs 4LH84	-0.2916	-1.126 to 0.5431	ns	0.9998
		4LH72 vs W	-0.2449	-1.080 to 0.5898	ns	>0.9999
		4LH72 vs PPD1	-0.461	-1.296 to 0.3737	ns	0.9131
		4LH72 vs PPD2	-1.982	-2.816 to -1.147	****	<0.0001
		4LH72 vs PPD3	-6.402	-7.236 to -5.567	****	<0.0001
		4LH72 vs PD1	0.2171	-0.6176 to 1.052	ns	>0.9999
		4LH72 vs PD2	0.4903	-0.3444 to 1.325	ns	0.8543
		4LH72 vs PD3	-10.2	-11.03 to -9.362	****	<0.0001
		4LH72 vs PD4	-7.672	-8.507 to -6.838	****	<0.0001
		4LH72 vs PD5	-3.131	-3.966 to -2.296	****	<0.0001
		4LH80 vs 4LH84	-0.2024	-1.037 to 0.6323	ns	>0.9999
		4LH80 vs W	-0.1557	-0.9905 to 0.6790	ns	>0.9999
		4LH80 vs PPD1	-0.3718	-1.207 to 0.4629	ns	0.9918
		4LH80 vs PPD2	-1.892	-2.727 to -1.058	****	<0.0001
		4LH80 vs PPD3	-6.312	-7.147 to -5.478	****	<0.0001
		4LH80 vs PD1	0.3063	-0.5285 to 1.141	ns	0.9995
		4LH80 vs PD2	0.5795	-0.2552 to 1.414	ns	0.5866
		4LH80 vs PD3	-10.11	-10.94 to -9.273	****	<0.0001
		4LH80 vs PD4	-7.583	-8.418 to -6.748	****	<0.0001
		4LH80 vs PD5	-3.042	-3.877 to -2.207	****	<0.0001
		4LH84 vs W	0.04672	-0.7880 to 0.8814	ns	>0.9999
		4LH84 vs PPD1	-0.1694	-1.004 to 0.6653	ns	>0.9999
		4LH84 vs PPD2	-1.69	-2.525 to -0.8552	****	<0.0001
		4LH84 vs PPD3	-6.11	-6.945 to -5.275	****	<0.0001
		4LH84 vs PD1	0.5087	-0.3260 to 1.343	ns	0.8085
		4LH84 vs PD2	0.782	-0.05275 to 1.617	ns	0.0954
		4LH84 vs PD3	-9.905	-10.74 to -9.071	****	<0.0001
		4LH84 vs PD4	-7.381	-8.215 to -6.546	****	<0.0001
		4LH84 vs PD5	-2.839	-3.674 to -2.005	****	<0.0001
		W vs PPD1	-0.2161	-1.051 to 0.6186	ns	>0.9999
		W vs PPD2	-1.737	-2.571 to -0.9019	****	<0.0001
		W vs PPD3	-6.157	-6.991 to -5.322	****	<0.0001
		W vs PD1	0.462	-0.3727 to 1.297	ns	0.9114
		W vs PD2	0.7353	-0.09947 to 1.570	ns	0.1606
		W vs PD3	-9.952	-10.79 to -9.117	****	<0.0001
		W vs PD4	-7.427	-8.262 to -6.593	****	<0.0001
		W vs PD5	-2.886	-3.721 to -2.051	****	<0.0001
		PPD1 vs PPD2	-1.521	-2.355 to -0.6858	****	<0.0001
		PPD1 vs PPD3	-5.941	-6.775 to -5.106	****	<0.0001
		PPD1 vs PD1	0.6781	-0.1566 to 1.513	ns	0.2816
		PPD1 vs PD2	0.9514	0.1166 to 1.786	*	0.0101
		PPD1 vs PD3	-9.736	-10.57 to -8.901	****	<0.0001
		PPD1 vs PD4	-7.211	-8.046 to -6.377	****	<0.0001
		PPD1 vs PD5	-2.67	-3.505 to -1.835	****	<0.0001
		PPD2 vs PPD3	-4.42	-5.255 to -3.585	****	<0.0001
		PPD2 vs PD1	2.199	1.364 to 3.033	****	<0.0001
		PPD2 vs PD2	2.472	1.637 to 3.307	****	<0.0001
		PPD2 vs PD3	-8.216	-9.050 to -7.381	****	<0.0001
		PPD2 vs PD4	-5.691	-6.525 to -4.856	****	<0.0001
		PPD2 vs PD5	-1.149	-1.984 to -0.3147	***	0.0005
		PPD3 vs PD1	6.619	5.784 to 7.453	****	<0.0001
		PPD3 vs PD2	6.892	6.057 to 7.727	****	<0.0001
		PPD3 vs PD3	-3.796	-4.630 to -2.961	****	<0.0001
		PPD3 vs PD4	-1.271	-2.105 to -0.4359	****	<0.0001
		PPD3 vs PD5	3.271	2.436 to 4.105	****	<0.0001
		PD1 vs PD2	0.2733	-0.5615 to 1.108	ns	>0.9999
		PD1 vs PD3	-10.41	-11.25 to -9.579	****	<0.0001
		PD1 vs PD4	-7.889	-8.724 to -7.055	****	<0.0001
		PD1 vs PD5	-3.348	-4.183 to -2.513	****	<0.0001
		PD2 vs PD3	-10.69	-11.52 to -9.853	****	<0.0001
		PD2 vs PD4	-8.163	-8.997 to -7.328	****	<0.0001
		PD2 vs PD5	-3.621	-4.456 to -2.787	****	<0.0001
		PD3 vs PD4	2.525	1.690 to 3.360	****	<0.0001
		PD3 vs PD5	7.066	6.231 to 7.901	****	<0.0001
		PD4 vs PD5	4.541	3.707 to 5.376	****	<0.0001
	LdKnk2	Egg vs 1LD0	0.8507	-0.2736 to 1.975	ns	0.4144
		Egg vs 1LD1	1.439	0.3146 to 2.563	**	0.0017
		Egg vs 1LD2	-0.9884	-2.113 to 0.1359	ns	0.1631
		Egg vs 2LD0	0.6938	-0.4305 to 1.818	ns	0.791
		Egg vs 2LD1	2.956	1.831 to 4.080	****	<0.0001
		Egg vs 2LD2	-0.3738	-1.498 to 0.7505	ns	>0.9999
		Egg vs 3LD0	-3.192	-4.317 to -2.068	****	<0.0001
		Egg vs 3LD1	3.563	2.438 to 4.687	****	<0.0001
		Egg vs 3LD2	0.8386	-0.2857 to 1.963	ns	0.4429
		Egg vs 4LH0	1.913	0.7887 to 3.037	****	<0.0001
		Egg vs 4LH12	2.87	1.746 to 3.995	****	<0.0001
		Egg vs 4LH24	-0.1699	-1.294 to 0.9544	ns	>0.9999
		Egg vs 4L36H	2.457	1.333 to 3.582	****	<0.0001
		Egg vs 4LH48	3.026	1.902 to 4.151	****	<0.0001
		Egg vs 4LH60	3.426	2.301 to 4.550	****	<0.0001
		Egg vs 4LH72	2.909	1.785 to 4.033	****	<0.0001
		Egg vs 4LH80	2.896	1.772 to 4.020	****	<0.0001
		Egg vs 4LH84	1.552	0.4282 to 2.677	***	0.0004
		Egg vs W	3.221	2.096 to 4.345	****	<0.0001
		Egg vs PPD1	2.263	1.139 to 3.388	****	<0.0001
		Egg vs PPD2	2.899	1.775 to 4.023	****	<0.0001
		Egg vs PPD3	-0.195	-1.319 to 0.9294	ns	>0.9999
		Egg vs PD1	-10.87	-12.00 to -9.747	****	<0.0001
		Egg vs PD2	-14.24	-15.36 to -13.11	****	<0.0001
		Egg vs PD3	0.1934	-0.9309 to 1.318	ns	>0.9999
		Egg vs PD4	-5.393	-6.517 to -4.269	****	<0.0001
		Egg vs PD5	-10.42	-11.54 to -9.293	****	<0.0001
		1LD0 vs 1LD1	0.5883	-0.5360 to 1.713	ns	0.9479
		1LD0 vs 1LD2	-1.839	-2.963 to -0.7147	****	<0.0001
		1LD0 vs 2LD0	-0.1569	-1.281 to 0.9674	ns	>0.9999
		1LD0 vs 2LD1	2.105	0.9805 to 3.229	****	<0.0001
		1LD0 vs 2LD2	-1.224	-2.349 to -0.1001	*	0.0184
		1LD0 vs 3LD0	-4.043	-5.167 to -2.919	****	<0.0001
		1LD0 vs 3LD1	2.712	1.588 to 3.836	****	<0.0001
		1LD0 vs 3LD2	-0.0121	-1.136 to 1.112	ns	>0.9999
		1LD0 vs 4LH0	1.062	-0.06202 to 2.187	ns	0.0882
		1LD0 vs 4LH12	2.02	0.8952 to 3.144	****	<0.0001
		1LD0 vs 4LH24	-1.021	-2.145 to 0.1038	ns	0.1259
		1LD0 vs 4L36H	1.607	0.4822 to 2.731	***	0.0002
		1LD0 vs 4LH48	2.176	1.051 to 3.300	****	<0.0001
		1LD0 vs 4LH60	2.575	1.451 to 3.699	****	<0.0001
		1LD0 vs 4LH72	2.058	0.9340 to 3.183	****	<0.0001
		1LD0 vs 4LH80	2.045	0.9209 to 3.170	****	<0.0001
		1LD0 vs 4LH84	0.7018	-0.4225 to 1.826	ns	0.7742
		1LD0 vs W	2.37	1.246 to 3.494	****	<0.0001
		1LD0 vs PPD1	1.413	0.2883 to 2.537	**	0.0023
		1LD0 vs PPD2	2.048	0.9240 to 3.173	****	<0.0001
		1LD0 vs PPD3	-1.046	-2.170 to 0.07868	ns	0.1019
		1LD0 vs PD1	-11.72	-12.85 to -10.60	****	<0.0001
		1LD0 vs PD2	-15.09	-16.21 to -13.96	****	<0.0001
		1LD0 vs PD3	-0.6573	-1.782 to 0.4670	ns	0.8596
		1LD0 vs PD4	-6.244	-7.368 to -5.119	****	<0.0001
		1LD0 vs PD5	-11.27	-12.39 to -10.14	****	<0.0001
		1LD1 vs 1LD2	-2.427	-3.552 to -1.303	****	<0.0001
		1LD1 vs 2LD0	-0.7452	-1.869 to 0.3791	ns	0.6745
		1LD1 vs 2LD1	1.517	0.3922 to 2.641	***	0.0007
		1LD1 vs 2LD2	-1.813	-2.937 to -0.6884	****	<0.0001
		1LD1 vs 3LD0	-4.631	-5.756 to -3.507	****	<0.0001
		1LD1 vs 3LD1	2.124	0.9993 to 3.248	****	<0.0001
		1LD1 vs 3LD2	-0.6004	-1.725 to 0.5239	ns	0.9364
		1LD1 vs 4LH0	0.474	-0.6503 to 1.598	ns	0.9961
		1LD1 vs 4LH12	1.431	0.3069 to 2.556	**	0.0019
		1LD1 vs 4LH24	-1.609	-2.733 to -0.4845	***	0.0002
		1LD1 vs 4L36H	1.018	-0.1061 to 2.143	ns	0.1283
		1LD1 vs 4LH48	1.587	0.4631 to 2.712	***	0.0003
		1LD1 vs 4LH60	1.987	0.8622 to 3.111	****	<0.0001
		1LD1 vs 4LH72	1.47	0.3458 to 2.594	**	0.0012
		1LD1 vs 4LH80	1.457	0.3326 to 2.581	**	0.0014
		1LD1 vs 4LH84	0.1135	-1.011 to 1.238	ns	>0.9999
		1LD1 vs W	1.782	0.6574 to 2.906	****	<0.0001
		1LD1 vs PPD1	0.8243	-0.3000 to 1.949	ns	0.4773
		1LD1 vs PPD2	1.46	0.3357 to 2.584	**	0.0013
		1LD1 vs PPD3	-1.634	-2.758 to -0.5096	***	0.0002
		1LD1 vs PD1	-12.31	-13.43 to -11.19	****	<0.0001
		1LD1 vs PD2	-15.67	-16.80 to -14.55	****	<0.0001
		1LD1 vs PD3	-1.246	-2.370 to -0.1213	*	0.0148
		1LD1 vs PD4	-6.832	-7.956 to -5.708	****	<0.0001
		1LD1 vs PD5	-11.86	-12.98 to -10.73	****	<0.0001
		1LD2 vs 2LD0	1.682	0.5579 to 2.806	****	<0.0001
		1LD2 vs 2LD1	3.944	2.820 to 5.068	****	<0.0001
		1LD2 vs 2LD2	0.6146	-0.5097 to 1.739	ns	0.9208
		1LD2 vs 3LD0	-2.204	-3.328 to -1.080	****	<0.0001
		1LD2 vs 3LD1	4.551	3.427 to 5.675	****	<0.0001
		1LD2 vs 3LD2	1.827	0.7026 to 2.951	****	<0.0001
		1LD2 vs 4LH0	2.901	1.777 to 4.026	****	<0.0001
		1LD2 vs 4LH12	3.859	2.734 to 4.983	****	<0.0001
		1LD2 vs 4LH24	0.8185	-0.3058 to 1.943	ns	0.4917
		1LD2 vs 4L36H	3.446	2.321 to 4.570	****	<0.0001
		1LD2 vs 4LH48	4.015	2.890 to 5.139	****	<0.0001
		1LD2 vs 4LH60	4.414	3.290 to 5.538	****	<0.0001
		1LD2 vs 4LH72	3.897	2.773 to 5.022	****	<0.0001
		1LD2 vs 4LH80	3.884	2.760 to 5.009	****	<0.0001
		1LD2 vs 4LH84	2.541	1.417 to 3.665	****	<0.0001
		1LD2 vs W	4.209	3.085 to 5.333	****	<0.0001
		1LD2 vs PPD1	3.252	2.127 to 4.376	****	<0.0001
		1LD2 vs PPD2	3.887	2.763 to 5.012	****	<0.0001
		1LD2 vs PPD3	0.7934	-0.3309 to 1.918	ns	0.5542
		1LD2 vs PD1	-9.883	-11.01 to -8.759	****	<0.0001
		1LD2 vs PD2	-13.25	-14.37 to -12.12	****	<0.0001
		1LD2 vs PD3	1.182	0.05744 to 2.306	*	0.0285
		1LD2 vs PD4	-4.405	-5.529 to -3.280	****	<0.0001
		1LD2 vs PD5	-9.429	-10.55 to -8.305	****	<0.0001
		2LD0 vs 2LD1	2.262	1.137 to 3.386	****	<0.0001
		2LD0 vs 2LD2	-1.068	-2.192 to 0.05673	ns	0.0841
		2LD0 vs 3LD0	-3.886	-5.010 to -2.762	****	<0.0001
		2LD0 vs 3LD1	2.869	1.744 to 3.993	****	<0.0001
		2LD0 vs 3LD2	0.1448	-0.9795 to 1.269	ns	>0.9999
		2LD0 vs 4LH0	1.219	0.09486 to 2.343	*	0.0195
		2LD0 vs 4LH12	2.176	1.052 to 3.301	****	<0.0001
		2LD0 vs 4LH24	-0.8637	-1.988 to 0.2606	ns	0.3846
		2LD0 vs 4L36H	1.763	0.6391 to 2.888	****	<0.0001
		2LD0 vs 4LH48	2.333	1.208 to 3.457	****	<0.0001
		2LD0 vs 4LH60	2.732	1.607 to 3.856	****	<0.0001
		2LD0 vs 4LH72	2.215	1.091 to 3.340	****	<0.0001
		2LD0 vs 4LH80	2.202	1.078 to 3.326	****	<0.0001
		2LD0 vs 4LH84	0.8587	-0.2656 to 1.983	ns	0.3959
		2LD0 vs W	2.527	1.403 to 3.651	****	<0.0001
		2LD0 vs PPD1	1.57	0.4452 to 2.694	***	0.0004
		2LD0 vs PPD2	2.205	1.081 to 3.330	****	<0.0001
		2LD0 vs PPD3	-0.8888	-2.013 to 0.2356	ns	0.3303
		2LD0 vs PD1	-11.57	-12.69 to -10.44	****	<0.0001
		2LD0 vs PD2	-14.93	-16.05 to -13.80	****	<0.0001
		2LD0 vs PD3	-0.5004	-1.625 to 0.6239	ns	0.9919
		2LD0 vs PD4	-6.087	-7.211 to -4.962	****	<0.0001
		2LD0 vs PD5	-11.11	-12.24 to -9.987	****	<0.0001
		2LD1 vs 2LD2	-3.329	-4.454 to -2.205	****	<0.0001
		2LD1 vs 3LD0	-6.148	-7.272 to -5.024	****	<0.0001
		2LD1 vs 3LD1	0.607	-0.5173 to 1.731	ns	0.9294
		2LD1 vs 3LD2	-2.117	-3.241 to -0.9926	****	<0.0001
		2LD1 vs 4LH0	-1.043	-2.167 to 0.08176	ns	0.1046
		2LD1 vs 4LH12	-0.08531	-1.210 to 1.039	ns	>0.9999
		2LD1 vs 4LH24	-3.125	-4.250 to -2.001	****	<0.0001
		2LD1 vs 4L36H	-0.4983	-1.623 to 0.6260	ns	0.9924
		2LD1 vs 4LH48	0.07087	-1.053 to 1.195	ns	>0.9999
		2LD1 vs 4LH60	0.47	-0.6543 to 1.594	ns	0.9966
		2LD1 vs 4LH72	-0.04649	-1.171 to 1.078	ns	>0.9999
		2LD1 vs 4LH80	-0.05965	-1.184 to 1.065	ns	>0.9999
		2LD1 vs 4LH84	-1.403	-2.527 to -0.2787	**	0.0026
		2LD1 vs W	0.2652	-0.8592 to 1.389	ns	>0.9999
		2LD1 vs PPD1	-0.6922	-1.817 to 0.4321	ns	0.7943
		2LD1 vs PPD2	-0.05654	-1.181 to 1.068	ns	>0.9999
		2LD1 vs PPD3	-3.15	-4.275 to -2.026	****	<0.0001
		2LD1 vs PD1	-13.83	-14.95 to -12.70	****	<0.0001
		2LD1 vs PD2	-17.19	-18.31 to -16.07	****	<0.0001
		2LD1 vs PD3	-2.762	-3.886 to -1.638	****	<0.0001
		2LD1 vs PD4	-8.348	-9.473 to -7.224	****	<0.0001
		2LD1 vs PD5	-13.37	-14.50 to -12.25	****	<0.0001
		2LD2 vs 3LD0	-2.819	-3.943 to -1.694	****	<0.0001
		2LD2 vs 3LD1	3.936	2.812 to 5.061	****	<0.0001
		2LD2 vs 3LD2	1.212	0.08804 to 2.337	*	0.0209
		2LD2 vs 4LH0	2.287	1.162 to 3.411	****	<0.0001
		2LD2 vs 4LH12	3.244	2.120 to 4.368	****	<0.0001
		2LD2 vs 4LH24	0.2039	-0.9204 to 1.328	ns	>0.9999
		2LD2 vs 4L36H	2.831	1.707 to 3.955	****	<0.0001
		2LD2 vs 4LH48	3.4	2.276 to 4.525	****	<0.0001
		2LD2 vs 4LH60	3.799	2.675 to 4.924	****	<0.0001
		2LD2 vs 4LH72	3.283	2.159 to 4.407	****	<0.0001
		2LD2 vs 4LH80	3.27	2.145 to 4.394	****	<0.0001
		2LD2 vs 4LH84	1.926	0.8019 to 3.051	****	<0.0001
		2LD2 vs W	3.594	2.470 to 4.719	****	<0.0001
		2LD2 vs PPD1	2.637	1.513 to 3.761	****	<0.0001
		2LD2 vs PPD2	3.273	2.148 to 4.397	****	<0.0001
		2LD2 vs PPD3	0.1788	-0.9455 to 1.303	ns	>0.9999
		2LD2 vs PD1	-10.5	-11.62 to -9.373	****	<0.0001
		2LD2 vs PD2	-13.86	-14.99 to -12.74	****	<0.0001
		2LD2 vs PD3	0.5672	-0.5572 to 1.691	ns	0.9643
		2LD2 vs PD4	-5.019	-6.143 to -3.895	****	<0.0001
		2LD2 vs PD5	-10.04	-11.17 to -8.919	****	<0.0001
		3LD0 vs 3LD1	6.755	5.631 to 7.879	****	<0.0001
		3LD0 vs 3LD2	4.031	2.907 to 5.155	****	<0.0001
		3LD0 vs 4LH0	5.105	3.981 to 6.230	****	<0.0001
		3LD0 vs 4LH12	6.063	4.938 to 7.187	****	<0.0001
		3LD0 vs 4LH24	3.022	1.898 to 4.147	****	<0.0001
		3LD0 vs 4L36H	5.65	4.525 to 6.774	****	<0.0001
		3LD0 vs 4LH48	6.219	5.094 to 7.343	****	<0.0001
		3LD0 vs 4LH60	6.618	5.494 to 7.742	****	<0.0001
		3LD0 vs 4LH72	6.101	4.977 to 7.226	****	<0.0001
		3LD0 vs 4LH80	6.088	4.964 to 7.213	****	<0.0001
		3LD0 vs 4LH84	4.745	3.621 to 5.869	****	<0.0001
		3LD0 vs W	6.413	5.289 to 7.537	****	<0.0001
		3LD0 vs PPD1	5.456	4.331 to 6.580	****	<0.0001
		3LD0 vs PPD2	6.091	4.967 to 7.216	****	<0.0001
		3LD0 vs PPD3	2.997	1.873 to 4.122	****	<0.0001
		3LD0 vs PD1	-7.679	-8.803 to -6.555	****	<0.0001
		3LD0 vs PD2	-11.04	-12.17 to -9.918	****	<0.0001
		3LD0 vs PD3	3.386	2.261 to 4.510	****	<0.0001
		3LD0 vs PD4	-2.201	-3.325 to -1.076	****	<0.0001
		3LD0 vs PD5	-7.225	-8.349 to -6.101	****	<0.0001
		3LD1 vs 3LD2	-2.724	-3.848 to -1.600	****	<0.0001
		3LD1 vs 4LH0	-1.65	-2.774 to -0.5253	***	0.0001
		3LD1 vs 4LH12	-0.6923	-1.817 to 0.4320	ns	0.794
		3LD1 vs 4LH24	-3.732	-4.857 to -2.608	****	<0.0001
		3LD1 vs 4L36H	-1.105	-2.230 to 0.01896	ns	0.0597
		3LD1 vs 4LH48	-0.5362	-1.660 to 0.5882	ns	0.981
		3LD1 vs 4LH60	-0.137	-1.261 to 0.9873	ns	>0.9999
		3LD1 vs 4LH72	-0.6535	-1.778 to 0.4708	ns	0.8659
		3LD1 vs 4LH80	-0.6667	-1.791 to 0.4576	ns	0.8434
		3LD1 vs 4LH84	-2.01	-3.134 to -0.8858	****	<0.0001
		3LD1 vs W	-0.3419	-1.466 to 0.7824	ns	>0.9999
		3LD1 vs PPD1	-1.299	-2.424 to -0.1749	**	0.0083
		3LD1 vs PPD2	-0.6636	-1.788 to 0.4607	ns	0.8489
		3LD1 vs PPD3	-3.758	-4.882 to -2.633	****	<0.0001
		3LD1 vs PD1	-14.43	-15.56 to -13.31	****	<0.0001
		3LD1 vs PD2	-17.8	-18.92 to -16.67	****	<0.0001
		3LD1 vs PD3	-3.369	-4.493 to -2.245	****	<0.0001
		3LD1 vs PD4	-8.955	-10.08 to -7.831	****	<0.0001
		3LD1 vs PD5	-13.98	-15.10 to -12.86	****	<0.0001
		3LD2 vs 4LH0	1.074	-0.04992 to 2.199	ns	0.0792
		3LD2 vs 4LH12	2.032	0.9073 to 3.156	****	<0.0001
		3LD2 vs 4LH24	-1.008	-2.133 to 0.1159	ns	0.139
		3LD2 vs 4L36H	1.619	0.4943 to 2.743	***	0.0002
		3LD2 vs 4LH48	2.188	1.064 to 3.312	****	<0.0001
		3LD2 vs 4LH60	2.587	1.463 to 3.711	****	<0.0001
		3LD2 vs 4LH72	2.07	0.9461 to 3.195	****	<0.0001
		3LD2 vs 4LH80	2.057	0.9330 to 3.182	****	<0.0001
		3LD2 vs 4LH84	0.7139	-0.4104 to 1.838	ns	0.7477
		3LD2 vs W	2.382	1.258 to 3.506	****	<0.0001
		3LD2 vs PPD1	1.425	0.3004 to 2.549	**	0.002
		3LD2 vs PPD2	2.06	0.9361 to 3.185	****	<0.0001
		3LD2 vs PPD3	-1.034	-2.158 to 0.09078	ns	0.113
		3LD2 vs PD1	-11.71	-12.83 to -10.59	****	<0.0001
		3LD2 vs PD2	-15.07	-16.20 to -13.95	****	<0.0001
		3LD2 vs PD3	-0.6452	-1.770 to 0.4791	ns	0.8792
		3LD2 vs PD4	-6.231	-7.356 to -5.107	****	<0.0001
		3LD2 vs PD5	-11.26	-12.38 to -10.13	****	<0.0001
		4LH0 vs 4LH12	0.9572	-0.1671 to 2.082	ns	0.2067
		4LH0 vs 4LH24	-2.083	-3.207 to -0.9585	****	<0.0001
		4LH0 vs 4L36H	0.5442	-0.5801 to 1.669	ns	0.9774
		4LH0 vs 4LH48	1.113	-0.01089 to 2.238	ns	0.0554
		4LH0 vs 4LH60	1.513	0.3882 to 2.637	***	0.0007
		4LH0 vs 4LH72	0.9961	-0.1283 to 2.120	ns	0.1535
		4LH0 vs 4LH80	0.9829	-0.1414 to 2.107	ns	0.1702
		4LH0 vs 4LH84	-0.3605	-1.485 to 0.7638	ns	>0.9999
		4LH0 vs W	1.308	0.1834 to 2.432	**	0.0076
		4LH0 vs PPD1	0.3503	-0.7740 to 1.475	ns	>0.9999
		4LH0 vs PPD2	0.986	-0.1383 to 2.110	ns	0.1662
		4LH0 vs PPD3	-2.108	-3.232 to -0.9836	****	<0.0001
		4LH0 vs PD1	-12.78	-13.91 to -11.66	****	<0.0001
		4LH0 vs PD2	-16.15	-17.27 to -15.02	****	<0.0001
		4LH0 vs PD3	-1.72	-2.844 to -0.5953	****	<0.0001
		4LH0 vs PD4	-7.306	-8.430 to -6.182	****	<0.0001
		4LH0 vs PD5	-12.33	-13.45 to -11.21	****	<0.0001
		4LH12 vs 4LH24	-3.04	-4.164 to -1.916	****	<0.0001
		4LH12 vs 4L36H	-0.413	-1.537 to 0.7113	ns	0.9995
		4LH12 vs 4LH48	0.1562	-0.9681 to 1.280	ns	>0.9999
		4LH12 vs 4LH60	0.5553	-0.5690 to 1.680	ns	0.9717
		4LH12 vs 4LH72	0.03882	-1.085 to 1.163	ns	>0.9999
		4LH12 vs 4LH80	0.02566	-1.099 to 1.150	ns	>0.9999
		4LH12 vs 4LH84	-1.318	-2.442 to -0.1934	**	0.0068
		4LH12 vs W	0.3505	-0.7739 to 1.475	ns	>0.9999
		4LH12 vs PPD1	-0.6069	-1.731 to 0.5174	ns	0.9295
		4LH12 vs PPD2	0.02876	-1.096 to 1.153	ns	>0.9999
		4LH12 vs PPD3	-3.065	-4.189 to -1.941	****	<0.0001
		4LH12 vs PD1	-13.74	-14.87 to -12.62	****	<0.0001
		4LH12 vs PD2	-17.11	-18.23 to -15.98	****	<0.0001
		4LH12 vs PD3	-2.677	-3.801 to -1.553	****	<0.0001
		4LH12 vs PD4	-8.263	-9.387 to -7.139	****	<0.0001
		4LH12 vs PD5	-13.29	-14.41 to -12.16	****	<0.0001
		4LH24 vs 4L36H	2.627	1.503 to 3.751	****	<0.0001
		4LH24 vs 4LH48	3.196	2.072 to 4.321	****	<0.0001
		4LH24 vs 4LH60	3.595	2.471 to 4.720	****	<0.0001
		4LH24 vs 4LH72	3.079	1.955 to 4.203	****	<0.0001
		4LH24 vs 4LH80	3.066	1.941 to 4.190	****	<0.0001
		4LH24 vs 4LH84	1.722	0.5980 to 2.847	****	<0.0001
		4LH24 vs W	3.391	2.266 to 4.515	****	<0.0001
		4LH24 vs PPD1	2.433	1.309 to 3.558	****	<0.0001
		4LH24 vs PPD2	3.069	1.945 to 4.193	****	<0.0001
		4LH24 vs PPD3	-0.02507	-1.149 to 1.099	ns	>0.9999
		4LH24 vs PD1	-10.7	-11.83 to -9.577	****	<0.0001
		4LH24 vs PD2	-14.07	-15.19 to -12.94	****	<0.0001
		4LH24 vs PD3	0.3633	-0.7611 to 1.488	ns	>0.9999
		4LH24 vs PD4	-5.223	-6.347 to -4.099	****	<0.0001
		4LH24 vs PD5	-10.25	-11.37 to -9.123	****	<0.0001
		4L36H vs 4LH48	0.5692	-0.5551 to 1.694	ns	0.9629
		4L36H vs 4LH60	0.9683	-0.1560 to 2.093	ns	0.1904
		4L36H vs 4LH72	0.4518	-0.6725 to 1.576	ns	0.9981
		4L36H vs 4LH80	0.4387	-0.6856 to 1.563	ns	0.9988
		4L36H vs 4LH84	-0.9047	-2.029 to 0.2196	ns	0.2982
		4L36H vs W	0.7635	-0.3608 to 1.888	ns	0.6294
		4L36H vs PPD1	-0.1939	-1.318 to 0.9304	ns	>0.9999
		4L36H vs PPD2	0.4418	-0.6825 to 1.566	ns	0.9986
		4L36H vs PPD3	-2.652	-3.776 to -1.528	****	<0.0001
		4L36H vs PD1	-13.33	-14.45 to -12.20	****	<0.0001
		4L36H vs PD2	-16.69	-17.82 to -15.57	****	<0.0001
		4L36H vs PD3	-2.264	-3.388 to -1.140	****	<0.0001
		4L36H vs PD4	-7.85	-8.974 to -6.726	****	<0.0001
		4L36H vs PD5	-12.87	-14.00 to -11.75	****	<0.0001
		4LH48 vs 4LH60	0.3991	-0.7252 to 1.523	ns	0.9997
		4LH48 vs 4LH72	-0.1174	-1.242 to 1.007	ns	>0.9999
		4LH48 vs 4LH80	-0.1305	-1.255 to 0.9938	ns	>0.9999
		4LH48 vs 4LH84	-1.474	-2.598 to -0.3496	**	0.0011
		4LH48 vs W	0.1943	-0.9300 to 1.319	ns	>0.9999
		4LH48 vs PPD1	-0.7631	-1.887 to 0.3612	ns	0.6304
		4LH48 vs PPD2	-0.1274	-1.252 to 0.9969	ns	>0.9999
		4LH48 vs PPD3	-3.221	-4.346 to -2.097	****	<0.0001
		4LH48 vs PD1	-13.9	-15.02 to -12.77	****	<0.0001
		4LH48 vs PD2	-17.26	-18.39 to -16.14	****	<0.0001
		4LH48 vs PD3	-2.833	-3.957 to -1.709	****	<0.0001
		4LH48 vs PD4	-8.419	-9.544 to -7.295	****	<0.0001
		4LH48 vs PD5	-13.44	-14.57 to -12.32	****	<0.0001
		4LH60 vs 4LH72	-0.5165	-1.641 to 0.6078	ns	0.9879
		4LH60 vs 4LH80	-0.5296	-1.654 to 0.5947	ns	0.9836
		4LH60 vs 4LH84	-1.873	-2.997 to -0.7487	****	<0.0001
		4LH60 vs W	-0.2048	-1.329 to 0.9195	ns	>0.9999
		4LH60 vs PPD1	-1.162	-2.287 to -0.03790	*	0.0347
		4LH60 vs PPD2	-0.5265	-1.651 to 0.5978	ns	0.9847
		4LH60 vs PPD3	-3.62	-4.745 to -2.496	****	<0.0001
		4LH60 vs PD1	-14.3	-15.42 to -13.17	****	<0.0001
		4LH60 vs PD2	-17.66	-18.78 to -16.54	****	<0.0001
		4LH60 vs PD3	-3.232	-4.356 to -2.108	****	<0.0001
		4LH60 vs PD4	-8.818	-9.943 to -7.694	****	<0.0001
		4LH60 vs PD5	-13.84	-14.97 to -12.72	****	<0.0001
		4LH72 vs 4LH80	-0.01316	-1.137 to 1.111	ns	>0.9999
		4LH72 vs 4LH84	-1.357	-2.481 to -0.2322	**	0.0044
		4LH72 vs W	0.3116	-0.8127 to 1.436	ns	>0.9999
		4LH72 vs PPD1	-0.6457	-1.770 to 0.4786	ns	0.8783
		4LH72 vs PPD2	-0.01005	-1.134 to 1.114	ns	>0.9999
		4LH72 vs PPD3	-3.104	-4.228 to -1.980	****	<0.0001
		4LH72 vs PD1	-13.78	-14.90 to -12.66	****	<0.0001
		4LH72 vs PD2	-17.14	-18.27 to -16.02	****	<0.0001
		4LH72 vs PD3	-2.716	-3.840 to -1.591	****	<0.0001
		4LH72 vs PD4	-8.302	-9.426 to -7.178	****	<0.0001
		4LH72 vs PD5	-13.33	-14.45 to -12.20	****	<0.0001
		4LH80 vs 4LH84	-1.343	-2.468 to -0.2191	**	0.0051
		4LH80 vs W	0.3248	-0.7995 to 1.449	ns	>0.9999
		4LH80 vs PPD1	-0.6326	-1.757 to 0.4917	ns	0.8977
		4LH80 vs PPD2	0.003103	-1.121 to 1.127	ns	>0.9999
		4LH80 vs PPD3	-3.091	-4.215 to -1.967	****	<0.0001
		4LH80 vs PD1	-13.77	-14.89 to -12.64	****	<0.0001
		4LH80 vs PD2	-17.13	-18.26 to -16.01	****	<0.0001
		4LH80 vs PD3	-2.703	-3.827 to -1.578	****	<0.0001
		4LH80 vs PD4	-8.289	-9.413 to -7.164	****	<0.0001
		4LH80 vs PD5	-13.31	-14.44 to -12.19	****	<0.0001
		4LH84 vs W	1.668	0.5439 to 2.793	***	0.0001
		4LH84 vs PPD1	0.7108	-0.4135 to 1.835	ns	0.7546
		4LH84 vs PPD2	1.347	0.2222 to 2.471	**	0.0049
		4LH84 vs PPD3	-1.747	-2.872 to -0.6231	****	<0.0001
		4LH84 vs PD1	-12.42	-13.55 to -11.30	****	<0.0001
		4LH84 vs PD2	-15.79	-16.91 to -14.66	****	<0.0001
		4LH84 vs PD3	-1.359	-2.483 to -0.2348	**	0.0043
		4LH84 vs PD4	-6.945	-8.070 to -5.821	****	<0.0001
		4LH84 vs PD5	-11.97	-13.09 to -10.85	****	<0.0001
		W vs PPD1	-0.9574	-2.082 to 0.1669	ns	0.2065
		W vs PPD2	-0.3217	-1.446 to 0.8026	ns	>0.9999
		W vs PPD3	-3.416	-4.540 to -2.291	****	<0.0001
		W vs PD1	-14.09	-15.22 to -12.97	****	<0.0001
		W vs PD2	-17.46	-18.58 to -16.33	****	<0.0001
		W vs PD3	-3.027	-4.152 to -1.903	****	<0.0001
		W vs PD4	-8.614	-9.738 to -7.489	****	<0.0001
		W vs PD5	-13.64	-14.76 to -12.51	****	<0.0001
		PPD1 vs PPD2	0.6357	-0.4886 to 1.760	ns	0.8933
		PPD1 vs PPD3	-2.458	-3.583 to -1.334	****	<0.0001
		PPD1 vs PD1	-13.13	-14.26 to -12.01	****	<0.0001
		PPD1 vs PD2	-16.5	-17.62 to -15.37	****	<0.0001
		PPD1 vs PD3	-2.07	-3.194 to -0.9456	****	<0.0001
		PPD1 vs PD4	-7.656	-8.781 to -6.532	****	<0.0001
		PPD1 vs PD5	-12.68	-13.80 to -11.56	****	<0.0001
		PPD2 vs PPD3	-3.094	-4.218 to -1.970	****	<0.0001
		PPD2 vs PD1	-13.77	-14.89 to -12.65	****	<0.0001
		PPD2 vs PD2	-17.13	-18.26 to -16.01	****	<0.0001
		PPD2 vs PD3	-2.706	-3.830 to -1.581	****	<0.0001
		PPD2 vs PD4	-8.292	-9.416 to -7.168	****	<0.0001
		PPD2 vs PD5	-13.32	-14.44 to -12.19	****	<0.0001
		PPD3 vs PD1	-10.68	-11.80 to -9.552	****	<0.0001
		PPD3 vs PD2	-14.04	-15.16 to -12.92	****	<0.0001
		PPD3 vs PD3	0.3883	-0.7360 to 1.513	ns	0.9998
		PPD3 vs PD4	-5.198	-6.322 to -4.074	****	<0.0001
		PPD3 vs PD5	-10.22	-11.35 to -9.098	****
		PD1 vs PD2	-3.364	-4.488 to -2.239	****	<0.0001
		PD1 vs PD3	11.06	9.940 to 12.19	****	<0.0001
		PD1 vs PD4	5.478	4.354 to 6.603	****	<0.0001
		PD1 vs PD5	0.454	-0.6703 to 1.578	ns	0.9979
		PD2 vs PD3	14.43	13.30 to 15.55	****	<0.0001
		PD2 vs PD4	8.842	7.718 to 9.966	****	<0.0001
		PD2 vs PD5	3.818	2.693 to 4.942	****	<0.0001
		PD3 vs PD4	-5.586	-6.711 to -4.462	****	<0.0001
		PD3 vs PD5	-10.61	-11.73 to -9.486	****	<0.0001
		PD4 vs PD5	-5.024	-6.149 to -3.900	****	<0.0001
	LdKnk3-FL	Egg vs 1LD0	8.645	3.217 to 14.07	****	<0.0001
		Egg vs 1LD1	5.534	0.1060 to 10.96	*	0.0405
		Egg vs 1LD2	-43.24	-48.67 to -37.82	****	<0.0001
		Egg vs 2LD0	4.586	-0.8425 to 10.01	ns	0.2183
		Egg vs 2LD1	-10.81	-16.24 to -5.383	****	<0.0001
		Egg vs 2LD2	-15.65	-21.07 to -10.22	****	<0.0001
		Egg vs 3LD0	5.725	0.2969 to 11.15	*	0.0274
		Egg vs 3LD1	7.956	2.528 to 13.38	***	0.0001
		Egg vs 3LD2	-21.63	-27.06 to -16.20	****	<0.0001
		Egg vs 4LH0	8.541	3.113 to 13.97	****	<0.0001
		Egg vs 4LH12	8.418	2.989 to 13.85	****	<0.0001
		Egg vs 4LH24	8.756	3.328 to 14.18	****	<0.0001
		Egg vs 4L36H	8.359	2.930 to 13.79	****	<0.0001
		Egg vs 4LH48	8.496	3.068 to 13.92	****	<0.0001
		Egg vs 4LH60	8.308	2.880 to 13.74	****	<0.0001
		Egg vs 4LH72	9.143	3.715 to 14.57	****	<0.0001
		Egg vs 4LH80	7.742	2.314 to 13.17	***	0.0002
		Egg vs 4LH84	7.847	2.419 to 13.28	***	0.0002
		Egg vs W	8.809	3.381 to 14.24	****	<0.0001
		Egg vs PPD1	9.112	3.684 to 14.54	****	<0.0001
		Egg vs PPD2	8.917	3.489 to 14.34	****	<0.0001
		Egg vs PPD3	-8.35	-13.78 to -2.922	****	<0.0001
		Egg vs PD1	8.234	2.806 to 13.66	****	<0.0001
		Egg vs PD2	9.453	4.024 to 14.88	****	<0.0001
		Egg vs PD3	-7.062	-12.49 to -1.634	**	0.0013
		Egg vs PD4	-19.88	-25.31 to -14.45	****	<0.0001
		Egg vs PD5	-0.02839	-5.457 to 5.400	ns	>0.9999
		1LD0 vs 1LD1	-3.111	-8.539 to 2.317	ns	0.8805
		1LD0 vs 1LD2	-51.89	-57.32 to -46.46	****	<0.0001
		1LD0 vs 2LD0	-4.059	-9.488 to 1.369	ns	0.4375
		1LD0 vs 2LD1	-19.46	-24.88 to -14.03	****	<0.0001
		1LD0 vs 2LD2	-24.29	-29.72 to -18.86	****	<0.0001
		1LD0 vs 3LD0	-2.92	-8.348 to 2.508	ns	0.9318
		1LD0 vs 3LD1	-0.6886	-6.117 to 4.739	ns	>0.9999
		1LD0 vs 3LD2	-30.28	-35.71 to -24.85	****	<0.0001
		1LD0 vs 4LH0	-0.1042	-5.532 to 5.324	ns	>0.9999
		1LD0 vs 4LH12	-0.2274	-5.655 to 5.201	ns	>0.9999
		1LD0 vs 4LH24	0.1113	-5.317 to 5.539	ns	>0.9999
		1LD0 vs 4L36H	-0.2865	-5.715 to 5.142	ns	>0.9999
		1LD0 vs 4LH48	-0.1487	-5.577 to 5.279	ns	>0.9999
		1LD0 vs 4LH60	-0.3368	-5.765 to 5.091	ns	>0.9999
		1LD0 vs 4LH72	0.4977	-4.930 to 5.926	ns	>0.9999
		1LD0 vs 4LH80	-0.9026	-6.331 to 4.526	ns	>0.9999
		1LD0 vs 4LH84	-0.798	-6.226 to 4.630	ns	>0.9999
		1LD0 vs W	0.1643	-5.264 to 5.592	ns	>0.9999
		1LD0 vs PPD1	0.4674	-4.961 to 5.896	ns	>0.9999
		1LD0 vs PPD2	0.2719	-5.156 to 5.700	ns	>0.9999
		1LD0 vs PPD3	-16.99	-22.42 to -11.57	****	<0.0001
		1LD0 vs PD1	-0.4111	-5.839 to 5.017	ns	>0.9999
		1LD0 vs PD2	0.8076	-4.621 to 6.236	ns	>0.9999
		1LD0 vs PD3	-15.71	-21.13 to -10.28	****	<0.0001
		1LD0 vs PD4	-28.52	-33.95 to -23.09	****	<0.0001
		1LD0 vs PD5	-8.673	-14.10 to -3.245	****	<0.0001
		1LD1 vs 1LD2	-48.78	-54.21 to -43.35	****	<0.0001
		1LD1 vs 2LD0	-0.9485	-6.377 to 4.480	ns	>0.9999
		1LD1 vs 2LD1	-16.34	-21.77 to -10.92	****	<0.0001
		1LD1 vs 2LD2	-21.18	-26.61 to -15.75	****	<0.0001
		1LD1 vs 3LD0	0.1909	-5.237 to 5.619	ns	>0.9999
		1LD1 vs 3LD1	2.422	-3.006 to 7.850	ns	0.9916
		1LD1 vs 3LD2	-27.17	-32.59 to -21.74	****	<0.0001
		1LD1 vs 4LH0	3.007	-2.421 to 8.435	ns	0.9108
		1LD1 vs 4LH12	2.884	-2.545 to 8.312	ns	0.9395
		1LD1 vs 4LH24	3.222	-2.206 to 8.650	ns	0.8421
		1LD1 vs 4L36H	2.824	-2.604 to 8.253	ns	0.9507
		1LD1 vs 4LH48	2.962	-2.466 to 8.390	ns	0.922
		1LD1 vs 4LH60	2.774	-2.654 to 8.202	ns	0.9591
		1LD1 vs 4LH72	3.609	-1.819 to 9.037	ns	0.669
		1LD1 vs 4LH80	2.208	-3.220 to 7.636	ns	0.9977
		1LD1 vs 4LH84	2.313	-3.115 to 7.741	ns	0.9955
		1LD1 vs W	3.275	-2.153 to 8.703	ns	0.8217
		1LD1 vs PPD1	3.578	-1.850 to 9.006	ns	0.6842
		1LD1 vs PPD2	3.383	-2.045 to 8.811	ns	0.7766
		1LD1 vs PPD3	-13.88	-19.31 to -8.456	****	<0.0001
		1LD1 vs PD1	2.7	-2.728 to 8.128	ns	0.9694
		1LD1 vs PD2	3.918	-1.510 to 9.347	ns	0.5087
		1LD1 vs PD3	-12.6	-18.02 to -7.168	****	<0.0001
		1LD1 vs PD4	-25.41	-30.84 to -19.98	****	<0.0001
		1LD1 vs PD5	-5.562	-10.99 to -0.1344	*	0.0383
		1LD2 vs 2LD0	47.83	42.40 to 53.26	****	<0.0001
		1LD2 vs 2LD1	32.43	27.00 to 37.86	****	<0.0001
		1LD2 vs 2LD2	27.6	22.17 to 33.03	****	<0.0001
		1LD2 vs 3LD0	48.97	43.54 to 54.40	****	<0.0001
		1LD2 vs 3LD1	51.2	45.77 to 56.63	****	<0.0001
		1LD2 vs 3LD2	21.61	16.18 to 27.04	****	<0.0001
		1LD2 vs 4LH0	51.78	46.36 to 57.21	****	<0.0001
		1LD2 vs 4LH12	51.66	46.23 to 57.09	****	<0.0001
		1LD2 vs 4LH24	52	46.57 to 57.43	****	<0.0001
		1LD2 vs 4L36H	51.6	46.17 to 57.03	****	<0.0001
		1LD2 vs 4LH48	51.74	46.31 to 57.17	****	<0.0001
		1LD2 vs 4LH60	51.55	46.12 to 56.98	****	<0.0001
		1LD2 vs 4LH72	52.39	46.96 to 57.81	****	<0.0001
		1LD2 vs 4LH80	50.99	45.56 to 56.41	****	<0.0001
		1LD2 vs 4LH84	51.09	45.66 to 56.52	****	<0.0001
		1LD2 vs W	52.05	46.62 to 57.48	****	<0.0001
		1LD2 vs PPD1	52.36	46.93 to 57.78	****	<0.0001
		1LD2 vs PPD2	52.16	46.73 to 57.59	****	<0.0001
		1LD2 vs PPD3	34.89	29.47 to 40.32	****	<0.0001
		1LD2 vs PD1	51.48	46.05 to 56.91	****	<0.0001
		1LD2 vs PD2	52.7	47.27 to 58.12	****	<0.0001
		1LD2 vs PD3	36.18	30.75 to 41.61	****	<0.0001
		1LD2 vs PD4	23.37	17.94 to 28.79	****	<0.0001
		1LD2 vs PD5	43.22	37.79 to 48.64	****	<0.0001
		2LD0 vs 2LD1	-15.4	-20.82 to -9.968	****	<0.0001
		2LD0 vs 2LD2	-20.23	-25.66 to -14.80	****	<0.0001
		2LD0 vs 3LD0	1.139	-4.289 to 6.568	ns	>0.9999
		2LD0 vs 3LD1	3.371	-2.057 to 8.799	ns	0.7819
		2LD0 vs 3LD2	-26.22	-31.65 to -20.79	****	<0.0001
		2LD0 vs 4LH0	3.955	-1.473 to 9.383	ns	0.4899
		2LD0 vs 4LH12	3.832	-1.596 to 9.260	ns	0.5535
		2LD0 vs 4LH24	4.171	-1.257 to 9.599	ns	0.3842
		2LD0 vs 4L36H	3.773	-1.655 to 9.201	ns	0.5843
		2LD0 vs 4LH48	3.911	-1.517 to 9.339	ns	0.5127
		2LD0 vs 4LH60	3.723	-1.706 to 9.151	ns	0.6105
		2LD0 vs 4LH72	4.557	-0.8710 to 9.985	ns	0.2278
		2LD0 vs 4LH80	3.157	-2.271 to 8.585	ns	0.8654
		2LD0 vs 4LH84	3.261	-2.167 to 8.689	ns	0.8271
		2LD0 vs W	4.224	-1.204 to 9.652	ns	0.3599
		2LD0 vs PPD1	4.527	-0.9013 to 9.955	ns	0.2382
		2LD0 vs PPD2	4.331	-1.097 to 9.759	ns	0.3132
		2LD0 vs PPD3	-12.94	-18.36 to -7.507	****	<0.0001
		2LD0 vs PD1	3.648	-1.780 to 9.076	ns	0.6488
		2LD0 vs PD2	4.867	-0.5611 to 10.30	ns	0.1394
		2LD0 vs PD3	-11.65	-17.08 to -6.219	****	<0.0001
		2LD0 vs PD4	-24.46	-29.89 to -19.03	****	<0.0001
		2LD0 vs PD5	-4.614	-10.04 to 0.8141	ns	0.2091
		2LD1 vs 2LD2	-4.835	-10.26 to 0.5928	ns	0.147
		2LD1 vs 3LD0	16.54	11.11 to 21.96	****	<0.0001
		2LD1 vs 3LD1	18.77	13.34 to 24.20	****	<0.0001
		2LD1 vs 3LD2	-10.82	-16.25 to -5.393	****	<0.0001
		2LD1 vs 4LH0	19.35	13.92 to 24.78	****	<0.0001
		2LD1 vs 4LH12	19.23	13.80 to 24.66	****	<0.0001
		2LD1 vs 4LH24	19.57	14.14 to 25.00	****	<0.0001
		2LD1 vs 4L36H	19.17	13.74 to 24.60	****	<0.0001
		2LD1 vs 4LH48	19.31	13.88 to 24.74	****	<0.0001
		2LD1 vs 4LH60	19.12	13.69 to 24.55	****	<0.0001
		2LD1 vs 4LH72	19.95	14.53 to 25.38	****	<0.0001
		2LD1 vs 4LH80	18.55	13.13 to 23.98	****	<0.0001
		2LD1 vs 4LH84	18.66	13.23 to 24.09	****	<0.0001
		2LD1 vs W	19.62	14.19 to 25.05	****	<0.0001
		2LD1 vs PPD1	19.92	14.50 to 25.35	****	<0.0001
		2LD1 vs PPD2	19.73	14.30 to 25.16	****	<0.0001
		2LD1 vs PPD3	2.461	-2.967 to 7.889	ns	0.9898
		2LD1 vs PD1	19.04	13.62 to 24.47	****	<0.0001
		2LD1 vs PD2	20.26	14.84 to 25.69	****	<0.0001
		2LD1 vs PD3	3.749	-1.679 to 9.177	ns	0.5968
		2LD1 vs PD4	-9.067	-14.49 to -3.638	****	<0.0001
		2LD1 vs PD5	10.78	5.354 to 16.21	****	<0.0001
		2LD2 vs 3LD0	21.37	15.94 to 26.80	****	<0.0001
		2LD2 vs 3LD1	23.6	18.17 to 29.03	****	<0.0001
		2LD2 vs 3LD2	-5.986	-11.41 to -0.5578	*	0.0157
		2LD2 vs 4LH0	24.19	18.76 to 29.62	****	<0.0001
		2LD2 vs 4LH12	24.06	18.64 to 29.49	****	<0.0001
		2LD2 vs 4LH24	24.4	18.97 to 29.83	****	<0.0001
		2LD2 vs 4L36H	24	18.58 to 29.43	****	<0.0001
		2LD2 vs 4LH48	24.14	18.71 to 29.57	****	<0.0001
		2LD2 vs 4LH60	23.95	18.53 to 29.38	****	<0.0001
		2LD2 vs 4LH72	24.79	19.36 to 30.22	****	<0.0001
		2LD2 vs 4LH80	23.39	17.96 to 28.82	****	<0.0001
		2LD2 vs 4LH84	23.49	18.06 to 28.92	****	<0.0001
		2LD2 vs W	24.46	19.03 to 29.88	****	<0.0001
		2LD2 vs PPD1	24.76	19.33 to 30.19	****	<0.0001
		2LD2 vs PPD2	24.56	19.13 to 29.99	****	<0.0001
		2LD2 vs PPD3	7.296	1.868 to 12.72	***	0.0007
		2LD2 vs PD1	23.88	18.45 to 29.31	****	<0.0001
		2LD2 vs PD2	25.1	19.67 to 30.53	****	<0.0001
		2LD2 vs PD3	8.584	3.156 to 14.01	****	<0.0001
		2LD2 vs PD4	-4.231	-9.659 to 1.197	ns	0.3565
		2LD2 vs PD5	15.62	10.19 to 21.05	****	<0.0001
		3LD0 vs 3LD1	2.231	-3.197 to 7.659	ns	0.9973
		3LD0 vs 3LD2	-27.36	-32.79 to -21.93	****	<0.0001
		3LD0 vs 4LH0	2.816	-2.612 to 8.244	ns	0.9523
		3LD0 vs 4LH12	2.693	-2.736 to 8.121	ns	0.9703
		3LD0 vs 4LH24	3.031	-2.397 to 8.459	ns	0.9041
		3LD0 vs 4L36H	2.634	-2.795 to 8.062	ns	0.9768
		3LD0 vs 4LH48	2.771	-2.657 to 8.199	ns	0.9595
		3LD0 vs 4LH60	2.583	-2.845 to 8.011	ns	0.9815
		3LD0 vs 4LH72	3.418	-2.010 to 8.846	ns	0.761
		3LD0 vs 4LH80	2.017	-3.411 to 7.445	ns	0.9994
		3LD0 vs 4LH84	2.122	-3.306 to 7.550	ns	0.9987
		3LD0 vs W	3.084	-2.344 to 8.512	ns	0.8887
		3LD0 vs PPD1	3.387	-2.041 to 8.816	ns	0.7746
		3LD0 vs PPD2	3.192	-2.236 to 8.620	ns	0.8531
		3LD0 vs PPD3	-14.07	-19.50 to -8.647	****	<0.0001
		3LD0 vs PD1	2.509	-2.919 to 7.937	ns	0.987
		3LD0 vs PD2	3.728	-1.701 to 9.156	ns	0.6079
		3LD0 vs PD3	-12.79	-18.21 to -7.359	****	<0.0001
		3LD0 vs PD4	-25.6	-31.03 to -20.17	****	<0.0001
		3LD0 vs PD5	-5.753	-11.18 to -0.3253	*	0.0258
		3LD1 vs 3LD2	-29.59	-35.02 to -24.16	****	<0.0001
		3LD1 vs 4LH0	0.5844	-4.844 to 6.013	ns	>0.9999
		3LD1 vs 4LH12	0.4613	-4.967 to 5.889	ns	>0.9999
		3LD1 vs 4LH24	0.8	-4.628 to 6.228	ns	>0.9999
		3LD1 vs 4L36H	0.4022	-5.026 to 5.830	ns	>0.9999
		3LD1 vs 4LH48	0.5399	-4.888 to 5.968	ns	>0.9999
		3LD1 vs 4LH60	0.3518	-5.076 to 5.780	ns	>0.9999
		3LD1 vs 4LH72	1.186	-4.242 to 6.614	ns	>0.9999
		3LD1 vs 4LH80	-0.214	-5.642 to 5.214	ns	>0.9999
		3LD1 vs 4LH84	-0.1094	-5.538 to 5.319	ns	>0.9999
		3LD1 vs W	0.8529	-4.575 to 6.281	ns	>0.9999
		3LD1 vs PPD1	1.156	-4.272 to 6.584	ns	>0.9999
		3LD1 vs PPD2	0.9605	-4.468 to 6.389	ns	>0.9999
		3LD1 vs PPD3	-16.31	-21.73 to -10.88	****	<0.0001
		3LD1 vs PD1	0.2775	-5.151 to 5.706	ns	>0.9999
		3LD1 vs PD2	1.496	-3.932 to 6.924	ns	>0.9999
		3LD1 vs PD3	-15.02	-20.45 to -9.590	****	<0.0001
		3LD1 vs PD4	-27.83	-33.26 to -22.41	****	<0.0001
		3LD1 vs PD5	-7.985	-13.41 to -2.557	***	0.0001
		3LD2 vs 4LH0	30.17	24.74 to 35.60	****	<0.0001
		3LD2 vs 4LH12	30.05	24.62 to 35.48	****	<0.0001
		3LD2 vs 4LH24	30.39	24.96 to 35.82	****	<0.0001
		3LD2 vs 4L36H	29.99	24.56 to 35.42	****	<0.0001
		3LD2 vs 4LH48	30.13	24.70 to 35.56	****	<0.0001
		3LD2 vs 4LH60	29.94	24.51 to 35.37	****	<0.0001
		3LD2 vs 4LH72	30.77	25.35 to 36.20	****	<0.0001
		3LD2 vs 4LH80	29.37	23.95 to 34.80	****	<0.0001
		3LD2 vs 4LH84	29.48	24.05 to 34.91	****	<0.0001
		3LD2 vs W	30.44	25.01 to 35.87	****	<0.0001
		3LD2 vs PPD1	30.74	25.32 to 36.17	****	<0.0001
		3LD2 vs PPD2	30.55	25.12 to 35.98	****	<0.0001
		3LD2 vs PPD3	13.28	7.854 to 18.71	****	<0.0001
		3LD2 vs PD1	29.87	24.44 to 35.29	****	<0.0001
		3LD2 vs PD2	31.08	25.66 to 36.51	****	<0.0001
		3LD2 vs PD3	14.57	9.142 to 20.00	****	<0.0001
		3LD2 vs PD4	1.755	-3.674 to 7.183	ns	>0.9999
		3LD2 vs PD5	21.6	16.18 to 27.03	****	<0.0001
		4LH0 vs 4LH12	-0.1231	-5.551 to 5.305	ns	>0.9999
		4LH0 vs 4LH24	0.2156	-5.213 to 5.644	ns	>0.9999
		4LH0 vs 4L36H	-0.1822	-5.610 to 5.246	ns	>0.9999
		4LH0 vs 4LH48	-0.04445	-5.473 to 5.384	ns	>0.9999
		4LH0 vs 4LH60	-0.2326	-5.661 to 5.196	ns	>0.9999
		4LH0 vs 4LH72	0.602	-4.826 to 6.030	ns	>0.9999
		4LH0 vs 4LH80	-0.7984	-6.226 to 4.630	ns	>0.9999
		4LH0 vs 4LH84	-0.6938	-6.122 to 4.734	ns	>0.9999
		4LH0 vs W	0.2685	-5.160 to 5.697	ns	>0.9999
		4LH0 vs PPD1	0.5717	-4.856 to 6.000	ns	>0.9999
		4LH0 vs PPD2	0.3761	-5.052 to 5.804	ns	>0.9999
		4LH0 vs PPD3	-16.89	-22.32 to -11.46	****	<0.0001
		4LH0 vs PD1	-0.3069	-5.735 to 5.121	ns	>0.9999
		4LH0 vs PD2	0.9118	-4.516 to 6.340	ns	>0.9999
		4LH0 vs PD3	-15.6	-21.03 to -10.17	****	<0.0001
		4LH0 vs PD4	-28.42	-33.85 to -22.99	****	<0.0001
		4LH0 vs PD5	-8.569	-14.00 to -3.141	****	<0.0001
		4LH12 vs 4LH24	0.3387	-5.089 to 5.767	ns	>0.9999
		4LH12 vs 4L36H	-0.05907	-5.487 to 5.369	ns	>0.9999
		4LH12 vs 4LH48	0.07869	-5.349 to 5.507	ns	>0.9999
		4LH12 vs 4LH60	-0.1094	-5.538 to 5.319	ns	>0.9999
		4LH12 vs 4LH72	0.7251	-4.703 to 6.153	ns	>0.9999
		4LH12 vs 4LH80	-0.6752	-6.103 to 4.753	ns	>0.9999
		4LH12 vs 4LH84	-0.5707	-5.999 to 4.857	ns	>0.9999
		4LH12 vs W	0.3916	-5.036 to 5.820	ns	>0.9999
		4LH12 vs PPD1	0.6948	-4.733 to 6.123	ns	>0.9999
		4LH12 vs PPD2	0.4993	-4.929 to 5.927	ns	>0.9999
		4LH12 vs PPD3	-16.77	-22.20 to -11.34	****	<0.0001
		4LH12 vs PD1	-0.1838	-5.612 to 5.244	ns	>0.9999
		4LH12 vs PD2	1.035	-4.393 to 6.463	ns	>0.9999
		4LH12 vs PD3	-15.48	-20.91 to -10.05	****	<0.0001
		4LH12 vs PD4	-28.3	-33.72 to -22.87	****	<0.0001
		4LH12 vs PD5	-8.446	-13.87 to -3.018	****	<0.0001
		4LH24 vs 4L36H	-0.3978	-5.826 to 5.030	ns	>0.9999
		4LH24 vs 4LH48	-0.26	-5.688 to 5.168	ns	>0.9999
		4LH24 vs 4LH60	-0.4482	-5.876 to 4.980	ns	>0.9999
		4LH24 vs 4LH72	0.3864	-5.042 to 5.815	ns	>0.9999
		4LH24 vs 4LH80	-1.014	-6.442 to 4.414	ns	>0.9999
		4LH24 vs 4LH84	-0.9094	-6.337 to 4.519	ns	>0.9999
		4LH24 vs W	0.05293	-5.375 to 5.481	ns	>0.9999
		4LH24 vs PPD1	0.3561	-5.072 to 5.784	ns	>0.9999
		4LH24 vs PPD2	0.1606	-5.268 to 5.589	ns	>0.9999
		4LH24 vs PPD3	-17.11	-22.53 to -11.68	****	<0.0001
		4LH24 vs PD1	-0.5225	-5.951 to 4.906	ns	>0.9999
		4LH24 vs PD2	0.6963	-4.732 to 6.124	ns	>0.9999
		4LH24 vs PD3	-15.82	-21.25 to -10.39	****	<0.0001
		4LH24 vs PD4	-28.63	-34.06 to -23.21	****	<0.0001
		4LH24 vs PD5	-8.785	-14.21 to -3.357	****	<0.0001
		4L36H vs 4LH48	0.1378	-5.290 to 5.566	ns	>0.9999
		4L36H vs 4LH60	-0.05037	-5.478 to 5.378	ns	>0.9999
		4L36H vs 4LH72	0.7842	-4.644 to 6.212	ns	>0.9999
		4L36H vs 4LH80	-0.6162	-6.044 to 4.812	ns	>0.9999
		4L36H vs 4LH84	-0.5116	-5.940 to 4.917	ns	>0.9999
		4L36H vs W	0.4507	-4.977 to 5.879	ns	>0.9999
		4L36H vs PPD1	0.7539	-4.674 to 6.182	ns	>0.9999
		4L36H vs PPD2	0.5583	-4.870 to 5.986	ns	>0.9999
		4L36H vs PPD3	-16.71	-22.14 to -11.28	****	<0.0001
		4L36H vs PD1	-0.1247	-5.553 to 5.303	ns	>0.9999
		4L36H vs PD2	1.094	-4.334 to 6.522	ns	>0.9999
		4L36H vs PD3	-15.42	-20.85 to -9.992	****	<0.0001
		4L36H vs PD4	-28.24	-33.66 to -22.81	****	<0.0001
		4L36H vs PD5	-8.387	-13.82 to -2.959	****	<0.0001
		4LH48 vs 4LH60	-0.1881	-5.616 to 5.240	ns	>0.9999
		4LH48 vs 4LH72	0.6464	-4.782 to 6.075	ns	>0.9999
		4LH48 vs 4LH80	-0.7539	-6.182 to 4.674	ns	>0.9999
		4LH48 vs 4LH84	-0.6493	-6.077 to 4.779	ns	>0.9999
		4LH48 vs W	0.313	-5.115 to 5.741	ns	>0.9999
		4LH48 vs PPD1	0.6161	-4.812 to 6.044	ns	>0.9999
		4LH48 vs PPD2	0.4206	-5.008 to 5.849	ns	>0.9999
		4LH48 vs PPD3	-16.85	-22.27 to -11.42	****	<0.0001
		4LH48 vs PD1	-0.2624	-5.691 to 5.166	ns	>0.9999
		4LH48 vs PD2	0.9563	-4.472 to 6.384	ns	>0.9999
		4LH48 vs PD3	-15.56	-20.99 to -10.13	****	<0.0001
		4LH48 vs PD4	-28.37	-33.80 to -22.95	****	<0.0001
		4LH48 vs PD5	-8.525	-13.95 to -3.097	****	<0.0001
		4LH60 vs 4LH72	0.8346	-4.594 to 6.263	ns	>0.9999
		4LH60 vs 4LH80	-0.5658	-5.994 to 4.862	ns	>0.9999
		4LH60 vs 4LH84	-0.4612	-5.889 to 4.967	ns	>0.9999
		4LH60 vs W	0.5011	-4.927 to 5.929	ns	>0.9999
		4LH60 vs PPD1	0.8042	-4.624 to 6.232	ns	>0.9999
		4LH60 vs PPD2	0.6087	-4.819 to 6.037	ns	>0.9999
		4LH60 vs PPD3	-16.66	-22.09 to -11.23	****	<0.0001
		4LH60 vs PD1	-0.07431	-5.502 to 5.354	ns	>0.9999
		4LH60 vs PD2	1.144	-4.284 to 6.573	ns	>0.9999
		4LH60 vs PD3	-15.37	-20.80 to -9.942	****	<0.0001
		4LH60 vs PD4	-28.19	-33.61 to -22.76	****	<0.0001
		4LH60 vs PD5	-8.337	-13.76 to -2.908	****	<0.0001
		4LH72 vs 4LH80	-1.4	-6.828 to 4.028	ns	>0.9999
		4LH72 vs 4LH84	-1.296	-6.724 to 4.132	ns	>0.9999
		4LH72 vs W	-0.3335	-5.762 to 5.095	ns	>0.9999
		4LH72 vs PPD1	-0.03033	-5.458 to 5.398	ns	>0.9999
		4LH72 vs PPD2	-0.2259	-5.654 to 5.202	ns	>0.9999
		4LH72 vs PPD3	-17.49	-22.92 to -12.06	****	<0.0001
		4LH72 vs PD1	-0.9089	-6.337 to 4.519	ns	>0.9999
		4LH72 vs PD2	0.3099	-5.118 to 5.738	ns	>0.9999
		4LH72 vs PD3	-16.2	-21.63 to -10.78	****	<0.0001
		4LH72 vs PD4	-29.02	-34.45 to -23.59	****	<0.0001
		4LH72 vs PD5	-9.171	-14.60 to -3.743	****	<0.0001
		4LH80 vs 4LH84	0.1046	-5.324 to 5.533	ns	>0.9999
		4LH80 vs W	1.067	-4.361 to 6.495	ns	>0.9999
		4LH80 vs PPD1	1.37	-4.058 to 6.798	ns	>0.9999
		4LH80 vs PPD2	1.174	-4.254 to 6.603	ns	>0.9999
		4LH80 vs PPD3	-16.09	-21.52 to -10.66	****	<0.0001
		4LH80 vs PD1	0.4915	-4.937 to 5.920	ns	>0.9999
		4LH80 vs PD2	1.71	-3.718 to 7.138	ns	>0.9999
		4LH80 vs PD3	-14.8	-20.23 to -9.376	****	<0.0001
		4LH80 vs PD4	-27.62	-33.05 to -22.19	****	<0.0001
		4LH80 vs PD5	-7.771	-13.20 to -2.343	***	0.0002
		4LH84 vs W	0.9623	-4.466 to 6.390	ns	>0.9999
		4LH84 vs PPD1	1.265	-4.163 to 6.694	ns	>0.9999
		4LH84 vs PPD2	1.07	-4.358 to 6.498	ns	>0.9999
		4LH84 vs PPD3	-16.2	-21.62 to -10.77	****	<0.0001
		4LH84 vs PD1	0.3869	-5.041 to 5.815	ns	>0.9999
		4LH84 vs PD2	1.606	-3.822 to 7.034	ns	>0.9999
		4LH84 vs PD3	-14.91	-20.34 to -9.481	****	<0.0001
		4LH84 vs PD4	-27.72	-33.15 to -22.30	****	<0.0001
		4LH84 vs PD5	-7.875	-13.30 to -2.447	***	0.0002
		W vs PPD1	0.3032	-5.125 to 5.731	ns	>0.9999
		W vs PPD2	0.1076	-5.320 to 5.536	ns	>0.9999
		W vs PPD3	-17.16	-22.59 to -11.73	****	<0.0001
		W vs PD1	-0.5754	-6.004 to 4.853	ns	>0.9999
		W vs PD2	0.6433	-4.785 to 6.071	ns	>0.9999
		W vs PD3	-15.87	-21.30 to -10.44	****	<0.0001
		W vs PD4	-28.69	-34.11 to -23.26	****	<0.0001
		W vs PD5	-8.838	-14.27 to -3.410	****	<0.0001
		PPD1 vs PPD2	-0.1955	-5.624 to 5.233	ns	>0.9999
		PPD1 vs PPD3	-17.46	-22.89 to -12.03	****	<0.0001
		PPD1 vs PD1	-0.8785	-6.307 to 4.550	ns	>0.9999
		PPD1 vs PD2	0.3402	-5.088 to 5.768	ns	>0.9999
		PPD1 vs PD3	-16.17	-21.60 to -10.75	****	<0.0001
		PPD1 vs PD4	-28.99	-34.42 to -23.56	****	<0.0001
		PPD1 vs PD5	-9.141	-14.57 to -3.713	****	<0.0001
		PPD2 vs PPD3	-17.27	-22.69 to -11.84	****	<0.0001
		PPD2 vs PD1	-0.683	-6.111 to 4.745	ns	>0.9999
		PPD2 vs PD2	0.5357	-4.892 to 5.964	ns	>0.9999
		PPD2 vs PD3	-15.98	-21.41 to -10.55	****	<0.0001
		PPD2 vs PD4	-28.79	-34.22 to -23.37	****	<0.0001
		PPD2 vs PD5	-8.945	-14.37 to -3.517	****	<0.0001
		PPD3 vs PD1	16.58	11.16 to 22.01	****
		PPD3 vs PD2	17.8	12.37 to 23.23	****	<0.0001
		PPD3 vs PD3	1.288	-4.140 to 6.716	ns	>0.9999
		PPD3 vs PD4	-11.53	-16.96 to -6.099	****	<0.0001
		PPD3 vs PD5	8.321	2.893 to 13.75	****	<0.0001
		PD1 vs PD2	1.219	-4.209 to 6.647	ns	>0.9999
		PD1 vs PD3	-15.3	-20.72 to -9.868	****	<0.0001
		PD1 vs PD4	-28.11	-33.54 to -22.68	****	<0.0001
		PD1 vs PD5	-8.262	-13.69 to -2.834	****	<0.0001
		PD2 vs PD3	-16.51	-21.94 to -11.09	****	<0.0001
		PD2 vs PD4	-29.33	-34.76 to -23.90	****	<0.0001
		PD2 vs PD5	-9.481	-14.91 to -4.053	****	<0.0001
		PD3 vs PD4	-12.82	-18.24 to -7.387	****	<0.0001
		PD3 vs PD5	7.033	1.605 to 12.46	**	0.0014
		PD4 vs PD5	19.85	14.42 to 25.28	****	<0.0001
	LdKnk3-5'	Egg vs 1LD0	0.9793	-0.5021 to 2.461	ns	0.6792
		Egg vs 1LD1	-0.1138	-1.595 to 1.368	ns	>0.9999
		Egg vs 1LD2	-1.901	-3.382 to -0.4197	**	0.0016
		Egg vs 2LD0	0.2451	-1.236 to 1.726	ns	>0.9999
		Egg vs 2LD1	-1.905	-3.386 to -0.4237	**	0.0016
		Egg vs 2LD2	-3.446	-4.928 to -1.965	****	<0.0001
		Egg vs 3LD0	-4.215	-5.696 to -2.733	****	<0.0001
		Egg vs 3LD1	0.7417	-0.7397 to 2.223	ns	0.9671
		Egg vs 3LD2	-4.627	-6.109 to -3.146	****	<0.0001
		Egg vs 4LH0	0.7586	-0.7228 to 2.240	ns	0.9582
		Egg vs 4LH12	0.8036	-0.6778 to 2.285	ns	0.9262
		Egg vs 4LH24	-3.755	-5.236 to -2.274	****	<0.0001
		Egg vs 4L36H	-0.7538	-2.235 to 0.7276	ns	0.9609
		Egg vs 4LH48	0.5966	-0.8848 to 2.078	ns	0.998
		Egg vs 4LH60	1.144	-0.3374 to 2.625	ns	0.3745
		Egg vs 4LH72	0.2618	-1.220 to 1.743	ns	>0.9999
		Egg vs 4LH80	0.2178	-1.264 to 1.699	ns	>0.9999
		Egg vs 4LH84	0.5805	-0.9009 to 2.062	ns	0.9987
		Egg vs W	0.6692	-0.8122 to 2.151	ns	0.9902
		Egg vs PPD1	-0.2413	-1.723 to 1.240	ns	>0.9999
		Egg vs PPD2	0.5146	-0.9668 to 1.996	ns	0.9998
		Egg vs PPD3	-1.997	-3.478 to -0.5156	***	0.0007
		Egg vs PD1	-11.61	-13.09 to -10.13	****	<0.0001
		Egg vs PD2	-10.72	-12.20 to -9.238	****	<0.0001
		Egg vs PD3	-11.55	-13.03 to -10.07	****	<0.0001
		Egg vs PD4	-2.559	-4.041 to -1.078	****	<0.0001
		Egg vs PD5	-3.548	-5.030 to -2.067	****	<0.0001
		1LD0 vs 1LD1	-1.093	-2.575 to 0.3883	ns	0.4644
		1LD0 vs 1LD2	-2.88	-4.362 to -1.399	****	<0.0001
		1LD0 vs 2LD0	-0.7342	-2.216 to 0.7472	ns	0.9705
		1LD0 vs 2LD1	-2.884	-4.366 to -1.403	****	<0.0001
		1LD0 vs 2LD2	-4.426	-5.907 to -2.944	****	<0.0001
		1LD0 vs 3LD0	-5.194	-6.675 to -3.712	****	<0.0001
		1LD0 vs 3LD1	-0.2376	-1.719 to 1.244	ns	>0.9999
		1LD0 vs 3LD2	-5.607	-7.088 to -4.125	****	<0.0001
		1LD0 vs 4LH0	-0.2207	-1.702 to 1.261	ns	>0.9999
		1LD0 vs 4LH12	-0.1757	-1.657 to 1.306	ns	>0.9999
		1LD0 vs 4LH24	-4.734	-6.216 to -3.253	****	<0.0001
		1LD0 vs 4L36H	-1.733	-3.214 to -0.2517	**	0.0069
		1LD0 vs 4LH48	-0.3827	-1.864 to 1.099	ns	>0.9999
		1LD0 vs 4LH60	0.1647	-1.317 to 1.646	ns	>0.9999
		1LD0 vs 4LH72	-0.7175	-2.199 to 0.7639	ns	0.9773
		1LD0 vs 4LH80	-0.7615	-2.243 to 0.7199	ns	0.9565
		1LD0 vs 4LH84	-0.3988	-1.880 to 1.083	ns	>0.9999
		1LD0 vs W	-0.3101	-1.792 to 1.171	ns	>0.9999
		1LD0 vs PPD1	-1.221	-2.702 to 0.2608	ns	0.2578
		1LD0 vs PPD2	-0.4647	-1.946 to 1.017	ns	>0.9999
		1LD0 vs PPD3	-2.976	-4.458 to -1.495	****	<0.0001
		1LD0 vs PD1	-12.59	-14.07 to -11.10	****	<0.0001
		1LD0 vs PD2	-11.7	-13.18 to -10.22	****	<0.0001
		1LD0 vs PD3	-12.53	-14.01 to -11.05	****	<0.0001
		1LD0 vs PD4	-3.538	-5.020 to -2.057	****	<0.0001
		1LD0 vs PD5	-4.527	-6.009 to -3.046	****	<0.0001
		1LD1 vs 1LD2	-1.787	-3.269 to -0.3058	**	0.0044
		1LD1 vs 2LD0	0.3589	-1.123 to 1.840	ns	>0.9999
		1LD1 vs 2LD1	-1.791	-3.273 to -0.3099	**	0.0042
		1LD1 vs 2LD2	-3.333	-4.814 to -1.851	****	<0.0001
		1LD1 vs 3LD0	-4.101	-5.582 to -2.619	****	<0.0001
		1LD1 vs 3LD1	0.8555	-0.6259 to 2.337	ns	0.8728
		1LD1 vs 3LD2	-4.514	-5.995 to -3.032	****	<0.0001
		1LD1 vs 4LH0	0.8725	-0.6089 to 2.354	ns	0.8513
		1LD1 vs 4LH12	0.9174	-0.5640 to 2.399	ns	0.7859
		1LD1 vs 4LH24	-3.641	-5.123 to -2.160	****	<0.0001
		1LD1 vs 4L36H	-0.6399	-2.121 to 0.8415	ns	0.9946
		1LD1 vs 4LH48	0.7104	-0.7710 to 2.192	ns	0.9797
		1LD1 vs 4LH60	1.258	-0.2236 to 2.739	ns	0.2108
		1LD1 vs 4LH72	0.3756	-1.106 to 1.857	ns	>0.9999
		1LD1 vs 4LH80	0.3316	-1.150 to 1.813	ns	>0.9999
		1LD1 vs 4LH84	0.6944	-0.7871 to 2.176	ns	0.9845
		1LD1 vs W	0.783	-0.6984 to 2.264	ns	0.9424
		1LD1 vs PPD1	-0.1275	-1.609 to 1.354	ns	>0.9999
		1LD1 vs PPD2	0.6284	-0.8530 to 2.110	ns	0.9958
		1LD1 vs PPD3	-1.883	-3.365 to -0.4018	**	0.0019
		1LD1 vs PD1	-11.49	-12.97 to -10.01	****	<0.0001
		1LD1 vs PD2	-10.61	-12.09 to -9.125	****	<0.0001
		1LD1 vs PD3	-11.44	-12.92 to -9.957	****	<0.0001
		1LD1 vs PD4	-2.445	-3.927 to -0.9639	****	<0.0001
		1LD1 vs PD5	-3.434	-4.916 to -1.953	****	<0.0001
		1LD2 vs 2LD0	2.146	0.6647 to 3.628	***	0.0002
		1LD2 vs 2LD1	-0.004014	-1.485 to 1.477	ns	>0.9999
		1LD2 vs 2LD2	-1.545	-3.027 to -0.06393	*	0.0312
		1LD2 vs 3LD0	-2.313	-3.795 to -0.8321	****	<0.0001
		1LD2 vs 3LD1	2.643	1.161 to 4.124	****	<0.0001
		1LD2 vs 3LD2	-2.726	-4.208 to -1.245	****	<0.0001
		1LD2 vs 4LH0	2.66	1.178 to 4.141	****	<0.0001
		1LD2 vs 4LH12	2.705	1.223 to 4.186	****	<0.0001
		1LD2 vs 4LH24	-1.854	-3.335 to -0.3725	**	0.0025
		1LD2 vs 4L36H	1.147	-0.3341 to 2.629	ns	0.3689
		1LD2 vs 4LH48	2.498	1.016 to 3.979	****	<0.0001
		1LD2 vs 4LH60	3.045	1.564 to 4.526	****	<0.0001
		1LD2 vs 4LH72	2.163	0.6814 to 3.644	***	0.0001
		1LD2 vs 4LH80	2.119	0.6374 to 3.600	***	0.0002
		1LD2 vs 4LH84	2.482	1.000 to 3.963	****	<0.0001
		1LD2 vs W	2.57	1.089 to 4.052	****	<0.0001
		1LD2 vs PPD1	1.66	0.1784 to 3.141	*	0.0127
		1LD2 vs PPD2	2.416	0.9342 to 3.897	****	<0.0001
		1LD2 vs PPD3	-0.09596	-1.577 to 1.385	ns	>0.9999
		1LD2 vs PD1	-9.705	-11.19 to -8.224	****	<0.0001
		1LD2 vs PD2	-8.819	-10.30 to -7.337	****	<0.0001
		1LD2 vs PD3	-9.651	-11.13 to -8.170	****	<0.0001
		1LD2 vs PD4	-0.658	-2.139 to 0.8234	ns	0.9921
		1LD2 vs PD5	-1.647	-3.128 to -0.1657	*	0.0141
		2LD0 vs 2LD1	-2.15	-3.632 to -0.6687	***	0.0002
		2LD0 vs 2LD2	-3.691	-5.173 to -2.210	****	<0.0001
		2LD0 vs 3LD0	-4.46	-5.941 to -2.978	****	<0.0001
		2LD0 vs 3LD1	0.4966	-0.9848 to 1.978	ns	0.9999
		2LD0 vs 3LD2	-4.873	-6.354 to -3.391	****	<0.0001
		2LD0 vs 4LH0	0.5136	-0.9678 to 1.995	ns	0.9998
		2LD0 vs 4LH12	0.5585	-0.9229 to 2.040	ns	0.9993
		2LD0 vs 4LH24	-4	-5.481 to -2.519	****	<0.0001
		2LD0 vs 4L36H	-0.9988	-2.480 to 0.4826	ns	0.6429
		2LD0 vs 4LH48	0.3515	-1.130 to 1.833	ns	>0.9999
		2LD0 vs 4LH60	0.8989	-0.5825 to 2.380	ns	0.8143
		2LD0 vs 4LH72	0.0167	-1.465 to 1.498	ns	>0.9999
		2LD0 vs 4LH80	-0.02729	-1.509 to 1.454	ns	>0.9999
		2LD0 vs 4LH84	0.3355	-1.146 to 1.817	ns	>0.9999
		2LD0 vs W	0.4241	-1.057 to 1.906	ns	>0.9999
		2LD0 vs PPD1	-0.4864	-1.968 to 0.9950	ns	>0.9999
		2LD0 vs PPD2	0.2695	-1.212 to 1.751	ns	>0.9999
		2LD0 vs PPD3	-2.242	-3.724 to -0.7607	****	<0.0001
		2LD0 vs PD1	-11.85	-13.33 to -10.37	****	<0.0001
		2LD0 vs PD2	-10.96	-12.45 to -9.484	****	<0.0001
		2LD0 vs PD3	-11.8	-13.28 to -10.32	****	<0.0001
		2LD0 vs PD4	-2.804	-4.286 to -1.323	****	<0.0001
		2LD0 vs PD5	-3.793	-5.275 to -2.312	****	<0.0001
		2LD1 vs 2LD2	-1.541	-3.023 to -0.05991	*	0.0322
		2LD1 vs 3LD0	-2.309	-3.791 to -0.8281	****	<0.0001
		2LD1 vs 3LD1	2.647	1.165 to 4.128	****	<0.0001
		2LD1 vs 3LD2	-2.722	-4.204 to -1.241	****	<0.0001
		2LD1 vs 4LH0	2.664	1.182 to 4.145	****	<0.0001
		2LD1 vs 4LH12	2.709	1.227 to 4.190	****	<0.0001
		2LD1 vs 4LH24	-1.85	-3.331 to -0.3685	**	0.0025
		2LD1 vs 4L36H	1.151	-0.3301 to 2.633	ns	0.3622
		2LD1 vs 4LH48	2.502	1.020 to 3.983	****	<0.0001
		2LD1 vs 4LH60	3.049	1.568 to 4.530	****	<0.0001
		2LD1 vs 4LH72	2.167	0.6854 to 3.648	***	0.0001
		2LD1 vs 4LH80	2.123	0.6415 to 3.604	***	0.0002
		2LD1 vs 4LH84	2.486	1.004 to 3.967	****	<0.0001
		2LD1 vs W	2.574	1.093 to 4.056	****	<0.0001
		2LD1 vs PPD1	1.664	0.1824 to 3.145	*	0.0123
		2LD1 vs PPD2	2.42	0.9383 to 3.901	****	<0.0001
		2LD1 vs PPD3	-0.09195	-1.573 to 1.389	ns	>0.9999
		2LD1 vs PD1	-9.701	-11.18 to -8.220	****	<0.0001
		2LD1 vs PD2	-8.815	-10.30 to -7.333	****	<0.0001
		2LD1 vs PD3	-9.647	-11.13 to -8.166	****	<0.0001
		2LD1 vs PD4	-0.654	-2.135 to 0.8274	ns	0.9927
		2LD1 vs PD5	-1.643	-3.124 to -0.1617	*	0.0146
		2LD2 vs 3LD0	-0.7682	-2.250 to 0.7132	ns	0.9525
		2LD2 vs 3LD1	4.188	2.707 to 5.669	****	<0.0001
		2LD2 vs 3LD2	-1.181	-2.662 to 0.3003	ns	0.3147
		2LD2 vs 4LH0	4.205	2.724 to 5.686	****	<0.0001
		2LD2 vs 4LH12	4.25	2.769 to 5.731	****	<0.0001
		2LD2 vs 4LH24	-0.3086	-1.790 to 1.173	ns	>0.9999
		2LD2 vs 4L36H	2.693	1.211 to 4.174	****	<0.0001
		2LD2 vs 4LH48	4.043	2.562 to 5.524	****	<0.0001
		2LD2 vs 4LH60	4.59	3.109 to 6.072	****	<0.0001
		2LD2 vs 4LH72	3.708	2.227 to 5.190	****	<0.0001
		2LD2 vs 4LH80	3.664	2.183 to 5.146	****	<0.0001
		2LD2 vs 4LH84	4.027	2.546 to 5.508	****	<0.0001
		2LD2 vs W	4.116	2.634 to 5.597	****	<0.0001
		2LD2 vs PPD1	3.205	1.724 to 4.687	****	<0.0001
		2LD2 vs PPD2	3.961	2.480 to 5.442	****	<0.0001
		2LD2 vs PPD3	1.449	-0.03204 to 2.931	ns	0.0628
		2LD2 vs PD1	-8.16	-9.641 to -6.679	****	<0.0001
		2LD2 vs PD2	-7.273	-8.755 to -5.792	****	<0.0001
		2LD2 vs PD3	-8.106	-9.587 to -6.625	****	<0.0001
		2LD2 vs PD4	0.8873	-0.5941 to 2.369	ns	0.8311
		2LD2 vs PD5	-0.1017	-1.583 to 1.380	ns	>0.9999
		3LD0 vs 3LD1	4.956	3.475 to 6.438	****	<0.0001
		3LD0 vs 3LD2	-0.4129	-1.894 to 1.068	ns	>0.9999
		3LD0 vs 4LH0	4.973	3.492 to 6.455	****	<0.0001
		3LD0 vs 4LH12	5.018	3.537 to 6.500	****	<0.0001
		3LD0 vs 4LH24	0.4595	-1.022 to 1.941	ns	>0.9999
		3LD0 vs 4L36H	3.461	1.979 to 4.942	****	<0.0001
		3LD0 vs 4LH48	4.811	3.330 to 6.293	****	<0.0001
		3LD0 vs 4LH60	5.359	3.877 to 6.840	****	<0.0001
		3LD0 vs 4LH72	4.476	2.995 to 5.958	****	<0.0001
		3LD0 vs 4LH80	4.432	2.951 to 5.914	****	<0.0001
		3LD0 vs 4LH84	4.795	3.314 to 6.276	****	<0.0001
		3LD0 vs W	4.884	3.402 to 6.365	****	<0.0001
		3LD0 vs PPD1	3.973	2.492 to 5.455	****	<0.0001
		3LD0 vs PPD2	4.729	3.248 to 6.211	****	<0.0001
		3LD0 vs PPD3	2.218	0.7361 to 3.699	****	<0.0001
		3LD0 vs PD1	-7.392	-8.873 to -5.910	****	<0.0001
		3LD0 vs PD2	-6.505	-7.987 to -5.024	****	<0.0001
		3LD0 vs PD3	-7.338	-8.819 to -5.856	****	<0.0001
		3LD0 vs PD4	1.655	0.1740 to 3.137	*	0.0132
		3LD0 vs PD5	0.6664	-0.8150 to 2.148	ns	0.9907
		3LD1 vs 3LD2	-5.369	-6.851 to -3.888	****	<0.0001
		3LD1 vs 4LH0	0.01698	-1.464 to 1.498	ns	>0.9999
		3LD1 vs 4LH12	0.06191	-1.419 to 1.543	ns	>0.9999
		3LD1 vs 4LH24	-4.497	-5.978 to -3.015	****	<0.0001
		3LD1 vs 4L36H	-1.495	-2.977 to -0.01402	*	0.0452
		3LD1 vs 4LH48	-0.1451	-1.627 to 1.336	ns	>0.9999
		3LD1 vs 4LH60	0.4023	-1.079 to 1.884	ns	>0.9999
		3LD1 vs 4LH72	-0.4799	-1.961 to 1.002	ns	>0.9999
		3LD1 vs 4LH80	-0.5239	-2.005 to 0.9575	ns	0.9997
		3LD1 vs 4LH84	-0.1611	-1.643 to 1.320	ns	>0.9999
		3LD1 vs W	-0.07248	-1.554 to 1.409	ns	>0.9999
		3LD1 vs PPD1	-0.983	-2.464 to 0.4985	ns	0.6725
		3LD1 vs PPD2	-0.2271	-1.708 to 1.254	ns	>0.9999
		3LD1 vs PPD3	-2.739	-4.220 to -1.257	****	<0.0001
		3LD1 vs PD1	-12.35	-13.83 to -10.87	****	<0.0001
		3LD1 vs PD2	-11.46	-12.94 to -9.980	****	<0.0001
		3LD1 vs PD3	-12.29	-13.78 to -10.81	****	<0.0001
		3LD1 vs PD4	-3.301	-4.782 to -1.819	****	<0.0001
		3LD1 vs PD5	-4.29	-5.771 to -2.808	****	<0.0001
		3LD2 vs 4LH0	5.386	3.905 to 6.868	****	<0.0001
		3LD2 vs 4LH12	5.431	3.950 to 6.912	****	<0.0001
		3LD2 vs 4LH24	0.8725	-0.6089 to 2.354	ns	0.8513
		3LD2 vs 4L36H	3.874	2.392 to 5.355	****	<0.0001
		3LD2 vs 4LH48	5.224	3.743 to 6.705	****	<0.0001
		3LD2 vs 4LH60	5.771	4.290 to 7.253	****	<0.0001
		3LD2 vs 4LH72	4.889	3.408 to 6.371	****	<0.0001
		3LD2 vs 4LH80	4.845	3.364 to 6.327	****	<0.0001
		3LD2 vs 4LH84	5.208	3.727 to 6.689	****	<0.0001
		3LD2 vs W	5.297	3.815 to 6.778	****	<0.0001
		3LD2 vs PPD1	4.386	2.905 to 5.868	****	<0.0001
		3LD2 vs PPD2	5.142	3.661 to 6.623	****	<0.0001
		3LD2 vs PPD3	2.63	1.149 to 4.112	****	<0.0001
		3LD2 vs PD1	-6.979	-8.460 to -5.498	****	<0.0001
		3LD2 vs PD2	-6.092	-7.574 to -4.611	****	<0.0001
		3LD2 vs PD3	-6.925	-8.406 to -5.443	****	<0.0001
		3LD2 vs PD4	2.068	0.5870 to 3.550	***	0.0003
		3LD2 vs PD5	1.079	-0.4021 to 2.561	ns	0.49
		4LH0 vs 4LH12	0.04493	-1.436 to 1.526	ns	>0.9999
		4LH0 vs 4LH24	-4.514	-5.995 to -3.032	****	<0.0001
		4LH0 vs 4L36H	-1.512	-2.994 to -0.03100	*	0.0399
		4LH0 vs 4LH48	-0.1621	-1.643 to 1.319	ns	>0.9999
		4LH0 vs 4LH60	0.3853	-1.096 to 1.867	ns	>0.9999
		4LH0 vs 4LH72	-0.4969	-1.978 to 0.9845	ns	0.9999
		4LH0 vs 4LH80	-0.5409	-2.022 to 0.9405	ns	0.9996
		4LH0 vs 4LH84	-0.1781	-1.660 to 1.303	ns	>0.9999
		4LH0 vs W	-0.08946	-1.571 to 1.392	ns	>0.9999
		4LH0 vs PPD1	-0.9999	-2.481 to 0.4815	ns	0.6408
		4LH0 vs PPD2	-0.2441	-1.725 to 1.237	ns	>0.9999
		4LH0 vs PPD3	-2.756	-4.237 to -1.274	****	<0.0001
		4LH0 vs PD1	-12.37	-13.85 to -10.88	****	<0.0001
		4LH0 vs PD2	-11.48	-12.96 to -9.997	****	<0.0001
		4LH0 vs PD3	-12.31	-13.79 to -10.83	****	<0.0001
		4LH0 vs PD4	-3.318	-4.799 to -1.836	****	<0.0001
		4LH0 vs PD5	-4.307	-5.788 to -2.825	****	<0.0001
		4LH12 vs 4LH24	-4.559	-6.040 to -3.077	****	<0.0001
		4LH12 vs 4L36H	-1.557	-3.039 to -0.07593	*	0.0285
		4LH12 vs 4LH48	-0.207	-1.688 to 1.274	ns	>0.9999
		4LH12 vs 4LH60	0.3404	-1.141 to 1.822	ns	>0.9999
		4LH12 vs 4LH72	-0.5418	-2.023 to 0.9396	ns	0.9996
		4LH12 vs 4LH80	-0.5858	-2.067 to 0.8956	ns	0.9985
		4LH12 vs 4LH84	-0.223	-1.704 to 1.258	ns	>0.9999
		4LH12 vs W	-0.1344	-1.616 to 1.347	ns	>0.9999
		4LH12 vs PPD1	-1.045	-2.526 to 0.4365	ns	0.5553
		4LH12 vs PPD2	-0.289	-1.770 to 1.192	ns	>0.9999
		4LH12 vs PPD3	-2.801	-4.282 to -1.319	****	<0.0001
		4LH12 vs PD1	-12.41	-13.89 to -10.93	****	<0.0001
		4LH12 vs PD2	-11.52	-13.00 to -10.04	****	<0.0001
		4LH12 vs PD3	-12.36	-13.84 to -10.87	****	<0.0001
		4LH12 vs PD4	-3.363	-4.844 to -1.881	****	<0.0001
		4LH12 vs PD5	-4.352	-5.833 to -2.870	****	<0.0001
		4LH24 vs 4L36H	3.001	1.520 to 4.483	****	<0.0001
		4LH24 vs 4LH48	4.352	2.870 to 5.833	****	<0.0001
		4LH24 vs 4LH60	4.899	3.418 to 6.380	****	<0.0001
		4LH24 vs 4LH72	4.017	2.535 to 5.498	****	<0.0001
		4LH24 vs 4LH80	3.973	2.491 to 5.454	****	<0.0001
		4LH24 vs 4LH84	4.336	2.854 to 5.817	****	<0.0001
		4LH24 vs W	4.424	2.943 to 5.906	****	<0.0001
		4LH24 vs PPD1	3.514	2.032 to 4.995	****	<0.0001
		4LH24 vs PPD2	4.27	2.788 to 5.751	****	<0.0001
		4LH24 vs PPD3	1.758	0.2766 to 3.239	**	0.0056
		4LH24 vs PD1	-7.851	-9.333 to -6.370	****	<0.0001
		4LH24 vs PD2	-6.965	-8.446 to -5.483	****	<0.0001
		4LH24 vs PD3	-7.797	-9.279 to -6.316	****	<0.0001
		4LH24 vs PD4	1.196	-0.2855 to 2.677	ns	0.2925
		4LH24 vs PD5	0.2069	-1.275 to 1.688	ns	>0.9999
		4L36H vs 4LH48	1.35	-0.1311 to 2.832	ns	0.1215
		4L36H vs 4LH60	1.898	0.4163 to 3.379	**	0.0017
		4L36H vs 4LH72	1.016	-0.4659 to 2.497	ns	0.6113
		4L36H vs 4LH80	0.9715	-0.5099 to 2.453	ns	0.6933
		4L36H vs 4LH84	1.334	-0.1471 to 2.816	ns	0.1343
		4L36H vs W	1.423	-0.05846 to 2.904	ns	0.0754
		4L36H vs PPD1	0.5125	-0.9689 to 1.994	ns	0.9998
		4L36H vs PPD2	1.268	-0.2131 to 2.750	ns	0.1987
		4L36H vs PPD3	-1.243	-2.725 to 0.2381	ns	0.2284
		4L36H vs PD1	-10.85	-12.33 to -9.371	****	<0.0001
		4L36H vs PD2	-9.966	-11.45 to -8.485	****	<0.0001
		4L36H vs PD3	-10.8	-12.28 to -9.317	****	<0.0001
		4L36H vs PD4	-1.805	-3.287 to -0.3239	**	0.0038
		4L36H vs PD5	-2.794	-4.276 to -1.313	****	<0.0001
		4LH48 vs 4LH60	0.5474	-0.9340 to 2.029	ns	0.9995
		4LH48 vs 4LH72	-0.3348	-1.816 to 1.147	ns	>0.9999
		4LH48 vs 4LH80	-0.3788	-1.860 to 1.103	ns	>0.9999
		4LH48 vs 4LH84	-0.01602	-1.497 to 1.465	ns	>0.9999
		4LH48 vs W	0.07262	-1.409 to 1.554	ns	>0.9999
		4LH48 vs PPD1	-0.8378	-2.319 to 0.6436	ns	0.893
		4LH48 vs PPD2	-0.08197	-1.563 to 1.399	ns	>0.9999
		4LH48 vs PPD3	-2.594	-4.075 to -1.112	****	<0.0001
		4LH48 vs PD1	-12.2	-13.68 to -10.72	****	<0.0001
		4LH48 vs PD2	-11.32	-12.80 to -9.835	****	<0.0001
		4LH48 vs PD3	-12.15	-13.63 to -10.67	****	<0.0001
		4LH48 vs PD4	-3.156	-4.637 to -1.674	****	<0.0001
		4LH48 vs PD5	-4.145	-5.626 to -2.663	****	<0.0001
		4LH60 vs 4LH72	-0.8822	-2.364 to 0.5992	ns	0.8382
		4LH60 vs 4LH80	-0.9262	-2.408 to 0.5552	ns	0.7718
		4LH60 vs 4LH84	-0.5634	-2.045 to 0.9180	ns	0.9992
		4LH60 vs W	-0.4748	-1.956 to 1.007	ns	>0.9999
		4LH60 vs PPD1	-1.385	-2.867 to 0.09616	ns	0.097
		4LH60 vs PPD2	-0.6294	-2.111 to 0.8520	ns	0.9957
		4LH60 vs PPD3	-3.141	-4.622 to -1.660	****	<0.0001
		4LH60 vs PD1	-12.75	-14.23 to -11.27	****	<0.0001
		4LH60 vs PD2	-11.86	-13.35 to -10.38	****	<0.0001
		4LH60 vs PD3	-12.7	-14.18 to -11.21	****	<0.0001
		4LH60 vs PD4	-3.703	-5.184 to -2.222	****	<0.0001
		4LH60 vs PD5	-4.692	-6.174 to -3.211	****	<0.0001
		4LH72 vs 4LH80	-0.04399	-1.525 to 1.437	ns	>0.9999
		4LH72 vs 4LH84	0.3188	-1.163 to 1.800	ns	>0.9999
		4LH72 vs W	0.4074	-1.074 to 1.889	ns	>0.9999
		4LH72 vs PPD1	-0.5031	-1.984 to 0.9783	ns	0.9999
		4LH72 vs PPD2	0.2528	-1.229 to 1.734	ns	>0.9999
		4LH72 vs PPD3	-2.259	-3.740 to -0.7774	****	<0.0001
		4LH72 vs PD1	-11.87	-13.35 to -10.39	****	<0.0001
		4LH72 vs PD2	-10.98	-12.46 to -9.500	****	<0.0001
		4LH72 vs PD3	-11.81	-13.30 to -10.33	****	<0.0001
		4LH72 vs PD4	-2.821	-4.302 to -1.339	****	<0.0001
		4LH72 vs PD5	-3.81	-5.291 to -2.329	****	<0.0001
		4LH80 vs 4LH84	0.3628	-1.119 to 1.844	ns	>0.9999
		4LH80 vs W	0.4514	-1.030 to 1.933	ns	>0.9999
		4LH80 vs PPD1	-0.4591	-1.940 to 1.022	ns	>0.9999
		4LH80 vs PPD2	0.2968	-1.185 to 1.778	ns	>0.9999
		4LH80 vs PPD3	-2.215	-3.696 to -0.7334	****	<0.0001
		4LH80 vs PD1	-11.82	-13.31 to -10.34	****	<0.0001
		4LH80 vs PD2	-10.94	-12.42 to -9.456	****	<0.0001
		4LH80 vs PD3	-11.77	-13.25 to -10.29	****	<0.0001
		4LH80 vs PD4	-2.777	-4.258 to -1.295	****	<0.0001
		4LH80 vs PD5	-3.766	-5.247 to -2.285	****	<0.0001
		4LH84 vs W	0.08865	-1.393 to 1.570	ns	>0.9999
		4LH84 vs PPD1	-0.8218	-2.303 to 0.6596	ns	0.9095
		4LH84 vs PPD2	-0.06595	-1.547 to 1.415	ns	>0.9999
		4LH84 vs PPD3	-2.578	-4.059 to -1.096	****	<0.0001
		4LH84 vs PD1	-12.19	-13.67 to -10.71	****	<0.0001
		4LH84 vs PD2	-11.3	-12.78 to -9.819	****	<0.0001
		4LH84 vs PD3	-12.13	-13.61 to -10.65	****	<0.0001
		4LH84 vs PD4	-3.14	-4.621 to -1.658	****	<0.0001
		4LH84 vs PD5	-4.129	-5.610 to -2.647	****	<0.0001
		W vs PPD1	-0.9105	-2.392 to 0.5709	ns	0.7968
		W vs PPD2	-0.1546	-1.636 to 1.327	ns	>0.9999
		W vs PPD3	-2.666	-4.148 to -1.185	****	<0.0001
		W vs PD1	-12.28	-13.76 to -10.79	****	<0.0001
		W vs PD2	-11.39	-12.87 to -9.908	****	<0.0001
		W vs PD3	-12.22	-13.70 to -10.74	****	<0.0001
		W vs PD4	-3.228	-4.710 to -1.747	****	<0.0001
		W vs PD5	-4.217	-5.699 to -2.736	****	<0.0001
		PPD1 vs PPD2	0.7559	-0.7255 to 2.237	ns	0.9597
		PPD1 vs PPD3	-1.756	-3.237 to -0.2743	**	0.0057
		PPD1 vs PD1	-11.37	-12.85 to -9.884	****	<0.0001
		PPD1 vs PD2	-10.48	-11.96 to -8.997	****	<0.0001
		PPD1 vs PD3	-11.31	-12.79 to -9.830	****	<0.0001
		PPD1 vs PD4	-2.318	-3.799 to -0.8364	****	<0.0001
		PPD1 vs PD5	-3.307	-4.788 to -1.825	****	<0.0001
		PPD2 vs PPD3	-2.512	-3.993 to -1.030	****	<0.0001
		PPD2 vs PD1	-12.12	-13.60 to -10.64	****	<0.0001
		PPD2 vs PD2	-11.23	-12.72 to -9.753	****	<0.0001
		PPD2 vs PD3	-12.07	-13.55 to -10.59	****	<0.0001
		PPD2 vs PD4	-3.074	-4.555 to -1.592	****	<0.0001
		PPD2 vs PD5	-4.063	-5.544 to -2.581	****	<0.0001
		PPD3 vs PD1	-9.609	-11.09 to -8.128	****	<0.0001
		PPD3 vs PD2	-8.723	-10.20 to -7.241	****	<0.0001
		PPD3 vs PD3	-9.555	-11.04 to -8.074	****	<0.0001
		PPD3 vs PD4	-0.5621	-2.043 to 0.9193	ns	0.9992
		PPD3 vs PD5	-1.551	-3.033 to -0.06971	*	0.0299
		PD1 vs PD2	0.8866	-0.5948 to 2.368	ns	0.8321
		PD1 vs PD3	0.05408	-1.427 to 1.535	ns	>0.9999
		PD1 vs PD4	9.047	7.566 to 10.53	****	<0.0001
		PD1 vs PD5	8.058	6.577 to 9.540	****	<0.0001
		PD2 vs PD3	-0.8325	-2.314 to 0.6489	ns	0.8987
		PD2 vs PD4	8.161	6.679 to 9.642	****	<0.0001
		PD2 vs PD5	7.172	5.690 to 8.653	****	<0.0001
		PD3 vs PD4	8.993	7.512 to 10.47	****	<0.0001
		PD3 vs PD5	8.004	6.523 to 9.486	****	<0.0001
		PD4 vs PD5	-0.989	-2.470 to 0.4924	ns	0.6612
	Note: L: instar, W: wandering, PP: prepupae, P: pupae.
	Table S4. Significance analysis of LdKnk-family gene across tissues using One-way ANOVA and Tukey-Kramer test.
	Gene Name	Comparison	Mean Difference	95% Confidence Interval	Summary	Adjusted P Value
	LdKnk	EP vs FG	1467	1344 to 1591	****	<0.0001
		EP vs MG	1539	1416 to 1663	****	<0.0001
		EP vs HG	1134	1010 to 1258	****	<0.0001
		EP vs MT	1555	1431 to 1678	****	<0.0001
		EP vs FB	1431	1307 to 1554	****	<0.0001
		EP vs HE	1577	1453 to 1701	****	<0.0001
		EP vs TP	1133	1010 to 1257	****	<0.0001
		FG vs MG	72.01	-51.79 to 195.8	ns	0.5027
		FG vs HG	-333.2	-457.0 to -209.4	****	<0.0001
		FG vs MT	87.19	-36.61 to 211.0	ns	0.2876
		FG vs FB	-36.88	-160.7 to 86.92	ns	0.9622
		FG vs HE	109.4	-14.39 to 233.2	ns	0.1042
		FG vs TP	-334	-457.8 to -210.2	****	<0.0001
		MG vs HG	-405.2	-529.0 to -281.4	****	<0.0001
		MG vs MT	15.18	-108.6 to 139.0	ns	0.9998
		MG vs FB	-108.9	-232.7 to 14.91	ns	0.1069
		MG vs HE	37.4	-86.40 to 161.2	ns	0.9594
		MG vs TP	-406	-529.8 to -282.2	****	<0.0001
		HG vs MT	420.4	296.6 to 544.2	****	<0.0001
		HG vs FB	296.3	172.5 to 420.1	****	<0.0001
		HG vs HE	442.6	318.8 to 566.4	****
	LdKnk2	EP vs FG	-5.873	-7.254 to -4.492	****	<0.0001
		EP vs MG	-0.1883	-1.569 to 1.192	ns	0.9997
		EP vs HG	-1.418	-2.798 to -0.03704	*	0.042
		EP vs MT	-0.6875	-2.068 to 0.6931	ns	0.6735
		EP vs FB	-4.457	-5.837 to -3.076	****	<0.0001
		EP vs HE	0.2301	-1.151 to 1.611	ns	0.9987
		EP vs TP	-18.8	-20.18 to -17.42	****	<0.0001
		FG vs MG	5.685	4.304 to 7.065	****	<0.0001
		FG vs HG	4.455	3.075 to 5.836	****	<0.0001
		FG vs MT	5.186	3.805 to 6.566	****	<0.0001
		FG vs FB	1.417	0.03584 to 2.797	*	0.0422
		FG vs HE	6.103	4.723 to 7.484	****	<0.0001
		FG vs TP	-12.93	-14.31 to -11.55	****	<0.0001
		MG vs HG	-1.229	-2.610 to 0.1513	ns	0.1
		MG vs MT	-0.4992	-1.880 to 0.8815	ns	0.9036
		MG vs FB	-4.268	-5.649 to -2.888	****	<0.0001
		MG vs HE	0.4184	-0.9622 to 1.799	ns	0.9587
		MG vs TP	-18.61	-19.99 to -17.23	****	<0.0001
		HG vs MT	0.7302	-0.6505 to 2.111	ns	0.6104
		HG vs FB	-3.039	-4.420 to -1.658	****	<0.0001
		HG vs HE	1.648	0.2671 to 3.028	*	0.0138
		HG vs TP	-17.38	-18.76 to -16.00	****	<0.0001
		MT vs FB	-3.769	-5.150 to -2.388	****	<0.0001
		MT vs HE	0.9176	-0.4630 to 2.298	ns	0.3496
		MT vs TP	-18.11	-19.49 to -16.73	****	<0.0001
		FB vs HE	4.687	3.306 to 6.067	****	<0.0001
		FB vs TP	-14.34	-15.72 to -12.96	****	<0.0001
		HE vs TP	-19.03	-20.41 to -17.65	****	<0.0001
	LdKnk3-FL	EP vs FG	39.75	37.34 to 42.15	****	<0.0001
		EP vs MG	41.04	38.63 to 43.44	****	<0.0001
		EP vs HG	39.01	36.60 to 41.41	****	<0.0001
		EP vs MT	41.22	38.82 to 43.63	****	<0.0001
		EP vs FB	40.67	38.27 to 43.08	****	<0.0001
		EP vs HE	40.27	37.87 to 42.68	****	<0.0001
		EP vs TP	40.28	37.87 to 42.69	****	<0.0001
		FG vs MG	1.289	-1.118 to 3.697	ns	0.5963
		FG vs HG	-0.739	-3.146 to 1.668	ns	0.9559
		FG vs MT	1.477	-0.9304 to 3.884	ns	0.4408
		FG vs FB	0.9266	-1.481 to 3.334	ns	0.8734
		FG vs HE	0.5264	-1.881 to 2.934	ns	0.9932
		FG vs TP	0.5317	-1.876 to 2.939	ns	0.9928
		MG vs HG	-2.029	-4.436 to 0.3787	ns	0.1335
		MG vs MT	0.1874	-2.220 to 2.595	ns	>0.9999
		MG vs FB	-0.3629	-2.770 to 2.044	ns	0.9993
		MG vs HE	-0.7631	-3.170 to 1.644	ns	0.9483
		MG vs TP	-0.7578	-3.165 to 1.649	ns	0.95
		HG vs MT	2.216	-0.1913 to 4.623	ns	0.083
		HG vs FB	1.666	-0.7416 to 4.073	ns	0.306
		HG vs HE	1.265	-1.142 to 3.673	ns	0.6169
		HG vs TP	1.271	-1.137 to 3.678	ns	0.6124
		MT vs FB	-0.5503	-2.958 to 1.857	ns	0.9912
		MT vs HE	-0.9505	-3.358 to 1.457	ns	0.8591
		MT vs TP	-0.9452	-3.352 to 1.462	ns	0.8623
		FB vs HE	-0.4002	-2.807 to 2.007	ns	0.9987
		FB vs TP	-0.3949	-2.802 to 2.012	ns	0.9988
		HE vs TP	0.005262	-2.402 to 2.413	ns	>0.9999
	LdKnk3-5'	EP vs FG	13.27	8.836 to 17.70	****	<0.0001
		EP vs MG	22.18	17.75 to 26.61	****	<0.0001
		EP vs HG	18.58	14.15 to 23.01	****	<0.0001
		EP vs MT	20.99	16.56 to 25.42	****	<0.0001
		EP vs FB	19.6	15.16 to 24.03	****	<0.0001
		EP vs HE	21.74	17.31 to 26.17	****	<0.0001
		EP vs TP	0.1528	-4.280 to 4.586	ns	>0.9999
		FG vs MG	8.91	4.478 to 13.34	****	<0.0001
		FG vs HG	5.311	0.8782 to 9.744	*	0.0134
		FG vs MT	7.72	3.287 to 12.15	***	0.0004
		FG vs FB	6.327	1.894 to 10.76	**	0.0029
		FG vs HE	8.471	4.038 to 12.90	***	0.0001
		FG vs TP	-13.12	-17.55 to -8.683	****	<0.0001
		MG vs HG	-3.599	-8.032 to 0.8336	ns	0.1598
		MG vs MT	-1.19	-5.623 to 3.243	ns	0.9782
		MG vs FB	-2.584	-7.017 to 1.849	ns	0.5004
		MG vs HE	-0.4397	-4.873 to 3.993	ns	>0.9999
		MG vs TP	-22.03	-26.46 to -17.59	****	<0.0001
		HG vs MT	2.409	-2.024 to 6.842	ns	0.5802
		HG vs FB	1.016	-3.417 to 5.449	ns	0.9911
		HG vs HE	3.16	-1.273 to 7.593	ns	0.2753
		HG vs TP	-18.43	-22.86 to -13.99	****	<0.0001
		MT vs FB	-1.394	-5.827 to 3.039	ns	0.9503
		MT vs HE	0.7504	-3.683 to 5.183	ns	0.9986
		MT vs TP	-20.84	-25.27 to -16.40	****	<0.0001
		FB vs HE	2.144	-2.289 to 6.577	ns	0.7022
		FB vs TP	-19.44	-23.88 to -15.01	****	<0.0001
		HE vs TP	-21.59	-26.02 to -17.15	****	<0.0001
